# Supplementary material for: Which Factors Are Associated With Reproductive Outcomes of DOR Patients in ART Cycles: An Eight-Year Retrospective Study
Source: Front Endocrinol (Lausanne). 2022 Jun 23;13:796199. doi: 10.3389/fendo.2022.796199 (PMC9259947; doi:10.3389/fendo.2022.796199)
Supplement: Supplementary file 1 [file DataSheet_1.xlsx]

## Sheet: Sheet1
KEYCOD	age	age2	infertility type	years of infertility	No.of previous pregnancy	No.of previous delivery	No.of previous abortion	BMI	FSH	E2	P	LH	T	AMH	basal endometrial thickness	AFC	Stimulation protocol	Total amount of Gn (IU)	Duration of stimulation(d)	Endometrial thickness on HCG (mm)	E2 on HCG	LH on HCG	P on HCG	No. of ≧14mm oocytes	Total oocytes retrieved	MII	2PN	No. of transferrable embryo	No. of good-quality embryos	Embryo stage	No. of embryo transferred	Type of ART（IVF:0,ICSI:1）	cycle outcome	biochemical pregnancy	clinical pregnancy(yes:1,no:0)	abortion
2016031485	43	40	1	3	1	0	1	27.24	26.05	24.29	0.45	12.69	0.18	0.02	5	0	Mild stimulation protocol	600	4	3	228.8	11.27	0.13	1	1	1					0	0	1		0
2016040923	39	38	0	12	0	0	0	19.6	11.88	86.42	0.6	4.51	0.09	0.17	10	0	GnRH antagonist protocol	3300	11	11	556.8	27	0.24	1	0						0	0	0		0
2016041240	29	34	1	8	1	0	1	21.48	25.69	19.35	0.89	12.1	0.25	0.01	3	3	Mild stimulation protocol	1950	13	3	371.8	11.65	0.77	1	0						0	0	0		0
2016050027	38	38	0	16	0	0	0	22.31	11.09	22.9	0.79	6.77	0.29	0.9	8	6	GnRH antagonist protocol	3450	12	13	1695	2.39	0.2	5	7					3	3	0	1	no	0
2016050190	37	41	1	8	4	1	2	21.9	18.82	26.51	0.94	7.47	0.15	0.01	8	6	GnRH antagonist protocol	4200	14	10	529.1	13.69	0.65	1	1						0	0	1		0
2016051192	35	30	0	3	0	0	0	23.9	22.31	33.83	0.59	6.31	0.08	0.08	7	1	Mild stimulation protocol	1800	12	8	594.4	4.54	0.75	2	1						0	0	1		0
2016051383	47	46	1	1	1	1	0	26.12	13.69	35.38	0.73	4.89	0.19	0.04	0	4	GnRH antagonist protocol	3000	10	10	606.3	5.54	0.85	1	1					3	1	0	1	no	0
2016051693	28	33	0	6	0	0	0	19.9	11.28	52.24	0.85	7.66	0.34	0.83	2	4	Follicular phase long-acting protocol	3200	14	9	2993	2.77	1.44	7	5					3	2	0	1	yes	1
2016051843	36	37	0	12	0	0	0	21.5	10.02	25.39	0.8	6.42	0.13	0.82	9	3	Follicular phase long-acting protocol	4150	14	10	999.7	1.24	11.76	6	4					3	1	0	1	no	0
2016051909	43	47	1	1	3	1	2	28	13.83	31.38	0.69	3.53	0.05	0.66	8	0	GnRH antagonist protocol	2400	8	11	361.2	4.59	0.49	1	1						0	0	1		0
2016051919	26	30	1	1	3	0	1	19.7	10.56	18.29	0.42	4	0.19	0.63	6	5	Follicular phase long-acting protocol	3525	13	12	1493	4.3	0.24	4	9					3	2	0	1	yes	1
2016052155	40	40	0	16	0	0	0	31.2	15.6	16.85	0.27	5.47	0.18	0.15	7	3	Follicular phase long-acting protocol	3600	12	10	440.5	0.34	0.07	1	1					3	1	0	1	no	0
2016060064	39	41	1	13	2	1	1	30	11.15	84.86	0.55	2.94	0.16	0.13	8	3	Luteal phase short-acting long protocol	4075	14	7	1251	1.22	0.22	3	5						0	1	1		0
2016060708	44	42	1	2	4	1	1	21.8	18.71	28.92	0.64	9.13	0.29	0.4	7	4	Follicular phase long-acting protocol	3900	13	9	722.5	11.58	0.17	1	1						0	0	1		0
2016060709	37	37	1	14	1	0	1	21	11.65	42.19	0.67	4.6	0.19	1.03	3	6	Follicular phase long-acting protocol	5100	17	10	2754	0.8	1.13	5	5					3	2	1	1	yes	1
2016060850	38	37	0	12	0	0	0	20.7	14.74	41.45	0.9	3.75	0.25	0.31	6	3	GnRH antagonist protocol	2400	8	9	527.5	2.65	0.93	1	2						0	0	1		0
2016060935	36	44	1	6	2	0	1	22.9	16.78	40.74	0.66	6.69	0.2	0.33	0	6	Follicular phase long-acting protocol	6300	21	7	1359	1.66	0.81	3	4					3	2	0	1	no	0
2016061144	44	44	1	5	2	1	1	19.5	20.5	5	0.27	9.63	0.02	0.22	4	1	GnRH antagonist protocol	2400	8	7	324.9	14.28	1.38	0	0						0	0	0		0
2016061190	42	45	1	2	1	0	1	22.6	13.84	48.31	0.56	6.83	0.24	0.55	4	2	GnRH antagonist protocol	3600	12	12	730.8	14.78	0.72	2	1						0	0	1		0
2016061341	28	24	0	1	0	0	0	22.32	12.91	57.9	0.79	3.81	0.36	0.29	0	5	Follicular phase long-acting protocol	5025	18	9	2423	1.24	1.19	4	7						0	0	1		0
2016061647	36	39	1	7	1	1	0	23.4	15.59	61.23	0.17	6.1	0.04	0.19	10	3	GnRH antagonist protocol	4200	14	11	1176	12.9	0.53	3	3					3	2	0	1	no	0
2016061770	37	40	0	4	0	0	0	26.4	11.13	67.08	0.85	5.36	0.47	0.5	4	6	Follicular phase long-acting protocol	4500	15	11	1014	0.81	0.5	2	4					3	2	0	1	yes	1
2016061791	42	44	1	2	3	2	1	24	15.1	47.87	0.29	5.74	0.09	0.6	9	6	Follicular phase long-acting protocol	4800	16	12	2448	0.67	0.16	5	3						0	0	1		0
2016061858	44	45	1	4	2	2	0	22.9	12.3	23.88	0.47	8.19	0.18	0.33	8	5	GnRH antagonist protocol	2700	9	13	670.7	4.55	0.69	1	1						0	0	1		0
2016061879	42	46	1	11	1	1	0	22.6	11.67	29.11	0.75	6.1	0.4	0.61	9	1	Natural cycle	0	0	6	525.7	5.08	0.57	0	1						0	0	1		0
2016070189	42	45	1	10	1	1	0	22.9	14.45	21.9	0.53	3.9	0.16	0.08	16	2	GnRH antagonist protocol	2700	9	14	626.4	5.01	0.38	1	1					3	1	0	1	no	0
2016070277	29	28	0	3	0	0	0	20.3	12.88	15.19	0.42	2.76	0.23	0.24	4	1	Luteal phase short-acting long protocol	2175	9	8	1360	1.25	0.96	4	2					3	1	0	1	no	0
2016070371	28	23	0	5	0	0	0	18.6	13.94	31.12	1	4.73	0.36	0.08	8	3	Follicular phase long-acting protocol	4500	15	13	375.3	0.56	0.43	1	1					3	1	0	1	no	0
2016070398	36	39	1	1	2	0	0	23.4	17.62	12.2	2.92	7.57	0.55	0.45	7	3	Mild stimulation protocol	1050	7	9	1005	9.46	0.52	2	2						0	0	1		0
2016070424	32	27	0	2	1	0	0	22	85.56	28.5	0.55	52.81	0.27	0.01	2	1	Mild stimulation protocol	900	6	8	170.3	12.11	0.31	0	1						0	0	1		0
2016070651	32	34	0	2	0	0	0	20.6	18.16	12.93	0.24	2.63	0.06	0.46	8	3	Luteal phase short-acting long protocol	3300	11	11	775.1	2.72	0.13	2	2					3	1	1	1	no	0
2016070666	44	42	1	8	1	1	0	19.4	14.39	33.35	1.38	6.58	0.6	0.5	2	2	GnRH antagonist protocol	3000	10	8	262.5	15.44	1.23	0	0						0	0	0		0
2016070764	45	44	1	1	4	2	2	19.5	19.99	23.68	0.34	7.91	0.18	0.13	7	1	Mild stimulation protocol	2250	14	8	672.7	6.26	0.27	2	1						0	0	1		0
2016070831	46	43	1	13	2	2	0	23.05	29.23	32.75	0.51	13.22	0.21	0.05	9	5	Mild stimulation protocol	900	6	9	428.4	8.5	0.33	1	0						0	0	0		0
2016070845	38	35	1	8	4	0	1	22.9	15.96	38.04	0.4	5.78	0.08	0.74	7	3	Follicular phase long-acting protocol	5100	17	8	943.8	0.61	0.25	1	2					3	2	0	1	yes	0
2016070892	42	39	1	1	2	1	1	23.4	12.77	24.2	0.52	1.94	0.3	0.44	6	4	Luteal phase short-acting long protocol	2925	10	10	1029	1.55	0.42	3	3						0	0	1		0
2016070903	32	33	1	4	2	1	1	23.05	12.45	13.51	0.18	2.98	0.05	0.26	5	4	Luteal phase short-acting long protocol	1200	9	15	770.2	1.23	0.21	3	2					3	2	0	1	yes	1
2016070974	44	38	1	2	1	0	1	24.14	10.31	49.14	0.76	3.81	0.19	0.89	4	4	Luteal phase short-acting long protocol	3900	14	8	4245	1.83	0.91	7	5					2	1	0	1	no	0
2016071492	36	46	1	1	2	0	2	20.2	10.99	40.41	0.59	5.66	0.22	0.37	5	4	Follicular phase long-acting protocol	3975	15	11	1921	0.69	0.56	7	9					3	2	0	1	yes	1
2016071609	42	43	0	1	4	2	2	23.44	11.14	31.25	0.44	4.49	0.41	0.48	5	4	Luteal phase short-acting long protocol	2700	10	15	1239	4.07	0.29	3	3					3	2	0	1	no	0
2016071642	45	47	1	3	3	3	0	19.5	17.84	298.3	0.66	19.68	0.2	0.06	9	1	Luteal phase short-acting long protocol	1500	10	14	874.2	4.82	1.63	2	0						0	0	0		0
2016071664	45	45	1	6	1	1	0	27.3	18.93	27.66	0.41	6.16	0.22	0.05	9	1	GnRH antagonist protocol	1800	6	6	243.1	10.79	0.31	1	1						0	0	1		0
2016071677	48	45	1	2	4	2	2	21.5	13.75	212.5	0.28	10.14	0.17	0.64	3	2	Mild stimulation protocol	600	4	5	348.8	16.91	0.43	1	0						0	0	0		0
2016071927	46	44	1	3	2	2	0	18.8	15.43	68.83	0.48	6.5	0.21	0.37	6	2	GnRH antagonist protocol	2400	8	7	520.9	20.21	0.45	0	1					3	1	0	1	no	0
2016072012	47	43	1	3	3	1	2	20.3	13.9	17.53	0.65	6.93	0.27	0.63	0	0	GnRH antagonist protocol	3900	13	4	695.3	9.77	0.64	1	0						0	0	0		0
2016072025	46	47	1	7	3	2	1	23.8	16.08	24.06	0.16	10.6	0.03	0.23	10	4	GnRH antagonist protocol	2700	9	10	735.5	9.45	0.26	1	0						0	0	0		0
2016080144	44	44	1	1	3	1	2	19.1	39.83	35.57	0.43	18.62	0.18	0.09	7	3	Mild stimulation protocol	300	2	5	898.2	9.27	0.57	1	0						0	0	0		0
2016080184	39	43	1	5	2	2	0	22.6	12.25	19.85	0.33	5.85	0.19	0.28	8	2	GnRH antagonist protocol	3300	11	9	678.9	3.78	0.79	2	3						0	0	1		0
2016080243	40	43	1	1	2	1	1	23.83	14.28	35.93	0.89	5.23	0.22	0.63	10	5	Mild stimulation protocol	1350	9	9	479.7	22.92	1.03	2	1						0	0	1		0
2016080259	37	38	1	5	1	1	0	23.6	10.13	37.6	0.58	3.6	0.29	0.42	8	5	Luteal phase short-acting long protocol	3000	10	11	1444	2.49	0.36	2	4					3	2	0	1	no	0
2016080260	40	48	1	12	1	1	0	19	10.27	40.93	0.76	4.79	0.19	0.16	10	2	GnRH antagonist protocol	2100	7	10	458.4	4.79	0.63	2	3					3	2	0	1	no	0
2016080293	44	42	1	8	1	1	0	23.88	12.89	247.9	0.25	10.76	0.44	0.33	3	4	Mild stimulation protocol	900	6	7	328.2	10.64	0.52	2	1						0	0	1		0
2016080303	37	38	1	5	1	1	0	23.15	11.4	21.01	0.12	6.15	0.06	0.48	9	4	GnRH antagonist protocol	2100	7	11	924.3	2.11	0.34	2	3						0	0	1		0
2016080311	44	47	1	1	2	1	1	22.1	10.33	45.97	0.66	4.88	0.18	0.18	10	1	GnRH antagonist protocol	2400	8	8	328.8	11.25	0.38	1	0						0	0	0		0
2016080349	47	44	1	10	1	1	0	17.2	19.95	287.8	0.86	6.31	0.13	0.6	8	2	Natural cycle	0	0	5	767.3	22.83	1.43	1	2						0	0	1		0
2016080357	27	26	0	4	0	0	0	18.7	24.08	23.48	0.58	3.94	0.19	0.24	8	3	Follicular phase long-acting protocol	3000	10	12	430.3	0.33	0.18	1	1						0	0	1		0
2016080418	44	41	1	2	3	1	2	26	10.82	47.82	0.41	6.65	0.17	0.75	7	1	GnRH antagonist protocol	4200	14	8	1409	7.84	0.49	1	2						0	0	1		0
2016080614	33	36	1	5	1	0	1	19.53	10.28	58.21	0.69	4.66	0.16	0.75	5	4	GnRH antagonist protocol	3300	11	11	1320	2.55	0.34	3	0						0	0	0		0
2016080653	40	37	1	5	2	1	1	19.8	10.75	20.53	0.43	2.96	0.09	0.43	11	1	Follicular phase long-acting protocol	4050	17	11	612.9	2.98	0.41	2	1						0	0	1		0
2016080727	42	41	1	8	1	1	0	21.1	24.37	22.6	0.58	7.25	0.13	0.03	5	0	Mild stimulation protocol	1200	8	10	276.1	23.34	0.61	1	1						0	0	1		0
2016080882	39	42	1	1	3	1	2	23.4	16.16	20.79	0.48	6.03	0.26	0.1	10	2	GnRH antagonist protocol	4500	15	14	1307	4.04	0.64	3	2					3	2	0	1	yes	1
2016080926	44	46	1	1	2	1	1	23.2	16.52	24.24	0.56	6.87	0.1	0.47	5	1	Luteal phase short-acting long protocol	3900	13	6	762.3	3.63	0.65	2	1					3	1	0	1	yes	1	√
2016080944	47	45	1	1	3	2	1	22.6	19.19	22.03	0.6	9.61	0.46	0.2	8	3	GnRH antagonist protocol	2400	8	11	926.8	7.44	0.49	2	3					3	1	0	1	no	0
2016080947	41	37	1	3	1	1	0	24.2	11.83	41.6	0.82	4.97	0.35	0.91	7	3	Luteal phase short-acting long protocol	3000	10	12	1232	2.48	0.71	2	4					3	2	0	1	no	0
2016081011	34	35	1	7	2	1	0	19.4	14.46	30.84	0.82	6.28	0.16	0.99	7	4	Follicular phase long-acting protocol	5850	20	14	2568	1.92	0.71	5	4					3	2	0	1	no	0
2016081054	43	43	1	2	1	1	0	27.5	12.97	41.12	0.35	6.29	0.23	0.62	8	3	Follicular phase long-acting protocol	4200	14	8	665	0.75	0.21	2	2					3	2	0	1	yes	1	√
2016081066	41	39	0	13	0	0	0	22.7	10.97	65.47	0.28	4.91	0.13	0.79	10	1	Follicular phase long-acting protocol	5100	17	13	1343	0.51	0.65	7	1						0	0	1		0
2016081083	45	41	0	18	0	0	0	26.6	10.92	22.38	0.41	3.19	0.34	0.23	5	2	Mild stimulation protocol	2100	10	6	155.1	15.11	0.67	1	2						0	0	1		0
2016081088	39	44	0	11	0	0	0	21	14.81	33.76	0.57	5.04	0.09	0.47	3	1	GnRH antagonist protocol	2700	9	8	1167	3.44	1.37	2	3					3	2	0	1	no	0
2016081094	39	50	1	2	2	1	1	20.3	11.84	124.1	0.48	12.56	0.15	0.14	2	2	Luteal phase short-acting long protocol	3150	9	9	1284	1.02	0.82	3	3					3	2	0	1	no	0
2016081109	29	29	0	3	0	0	0	22.4	17.01	32.96	0.98	4.51	0.39	0.22	10	5	Luteal phase short-acting long protocol	3300	11	14	1167	2.68	0.24	3	4						0	0	1		0
2016081124	41	37	1	5	0	0	0	23.7	16.75	31.46	0.37	9.19	0.21	0.11	7	0	Luteal phase short-acting long protocol	4200	14	13	1428	2.69	0.25	3	1					3	1	0	1	no	0
2016081132	40	47	1	4	1	0	1	19.53	19.12	34.41	0.68	5.93	0.39	0.09	5	4	Luteal phase short-acting long protocol	4500	15	12	1090	2.25	0.63	2	2						0	0	1		0
2016081215	41	42	0	4	0	0	0	23	23.8	19.55	0.65	10.82	0.29	0.04	4	0	GnRH antagonist protocol	2700	9	10	637	11.57	0.52	1	2						0	0	1		0
2016081221	36	34	1	5	2	0	2	22.03	17.57	38.99	0.37	3.75	0.23	0.12	3	1	Mild stimulation protocol	1200	7	4	327.9	14.15	0.2	1	1						0	0	1		0
2016081229	40	38	0	10	0	0	0	20.6	10.92	50.83	0.33	4.74	0.08	1.01	6	6	Follicular phase long-acting protocol	3300	11	12	1267	0.87	0.11	4	4					3	1	0	1	no	0
2016081268	44	43	1	7	1	1	0	23.7	13.36	27.33	0.4	5.47	0.25	0.28	7	2	Luteal phase short-acting long protocol	4800	16	14	857	1.76	0.11	2	1					3	1	0	1	no	0
2016081287	29	29	0	2	0	0	0	21.3	11.71	35.76	0.63	6.03	0.33	0.96	5	6	Follicular phase long-acting protocol	2025	13	13	1747	0.46	0.91	4	10					3	2	0	1	no	0
2016081294	35	34	1	1	4	1	1	20	31.86	5	0.8	6.8	0.03	0.13	4	2	GnRH antagonist protocol	3300	11	6	549.9	3.52	2.29	1	1						0	0	1		0
2016081740	26	25	0	6	0	0	0	23	25.04	20.58	0.49	7	0.08	0.07	9	2	GnRH antagonist protocol	3000	12	9	303.8	3.08	0.28	1	0						0	0	0		0
2016081829	35	36	0	5	0	0	0	22.1	12.18	43.13	0.51	7.78	0.17	0.46	5	2	Follicular phase long-acting protocol	4200	14	10	1740	4.14	1.26	3	4						0	0	1		0
2016081947	34	32	0	5	0	0	0	22.89	14.97	41.16	0.55	5.6	0.18	0.14	12	5	Luteal phase short-acting long protocol	2125	10	10	2248	2.08	1.13	4	3					3	1	1	1	yes	1
2016081987	33	32	0	5	0	0	0	21.36	13.01	15.27	0.56	4.77	0.1	0.57	10	5	Follicular phase long-acting protocol	4200	14	9	1412	0.39	0.54	2	3						0	0	1	no	0
2016082035	45	42	1	1	2	1	1	23	11.1	44.78	0.62	6.53	0.17	0.63	7	1	GnRH antagonist protocol	2700	9	9	1135	3.07	0.78	2	4					3	2	0	1	yes	1
2016082039	43	45	1	16	1	0	1	23	13.18	5	0.34	5.34	0.04	0.45	5	4	GnRH antagonist protocol	3000	10	10	297.4	14.64	0.49	1	1						0	0	1		0
2016090003	44	45	1	10	2	1	1	23.44	11.93	23.7	0.41	4.55	0.18	1.08	5	5	Luteal phase short-acting long protocol	4125	15	10	3438	2.69	1.19	5	2					3	2	1	1	no	0
2016090049	43	46	1	2	1	0	1	19.53	20.41	50.08	0.3	12.38	0.1	0.4	6	2	Luteal phase short-acting long protocol	3525	12	10	721.6	2.5	0.6	1	1						0	0	1		0
2016090093	41	52	1	5	3	1	2	21.8	12.25	5	0.47	8.17	0.09	0.57	5	2	Luteal phase short-acting long protocol	3600	12	7	454.8	1.63	0.21	1	2					3	1	0	1	yes	1
2016090319	42	51	1	3	1	0	1	23.4	12.63	26.42	0.24	7.97	0.07	0.17	7	2	Luteal phase short-acting long protocol	5700	19	12	756.6	5.26	0.23	1	1						0	0	1		0
2016090354	40	40	1	18	2	1	0	20.7	13.69	15.22	0.62	2.85	0.12	0.16	11	4	Luteal phase short-acting long protocol	3450	12	14	927.8	3.85	0.55	2	2					3	1	0	1	no	0
2016090369	44	45	0	20	0	0	0	23.83	21.72	16.69	0.47	12.88	0.22	0.09	5	2	Mild stimulation protocol	900	6	5	139.6	14.3	0.26	1	1						0	0	1		0
2016090370	36	40	1	4	2	1	0	22.8	13.28	35.02	0.5	3.26	0.29	0.74	5	5	Follicular phase long-acting protocol	5100	17	12	812.7	0.61	0.08	2	2					3	1	0	1	no	0
2016090464	44	45	1	1	2	1	1	20.7	13.2	96.79	0.4	6.44	0.43	0.88	7	2	GnRH antagonist protocol	3000	10	6	1083	3.68	0.73	2	3						0	0	1		0
2016090561	36	38	1	1	5	2	1	22.49	11.92	20.86	0.45	4.76	0.04	1.06	7	4	Luteal phase short-acting long protocol	5175	16	14	2248	0.96	0.41	5	5					2	1	0	1	no	0
2016090928	39	44	1	2	3	1	2	24.6	12.05	10.5	0.21	5.42	0.13	0.91	7	6	Follicular phase long-acting protocol	4250	15	11	1992	0.61	0.11	8	3					3	2	0	1	yes	1
2016091340	27	38	0	5	0	0	0	18	21.09	44.5	0.86	6.67	0.42	0.66	8	2	Follicular phase long-acting protocol	3000	12	11	1687	1.69	1.12	3	7					3	2	0	1	no	0
2016091341	39	39	1	2	3	1	1	23.4	11.42	67.56	1.06	6.44	0.21	0.15	6	2	Mild stimulation protocol	1050	7	8	1098	6.7	1.13	2	0						0	0	0		0
2016091349	37	40	1	5	2	1	1	23.94	14.5	5	0.25	2.99	0.15	0.32	11	3	Luteal phase short-acting long protocol	6225	19	9	2068	1.15	0.68	4	4					3	1	0	1	yes	1	√
2016091355	30	29	0	7	0	0	0	23.8	20.45	5	0.65	6.89	0.16	0.3	4	5	Luteal phase short-acting long protocol	5100	17	8	757.4	2.65	0.35	1	1						0	0	1		0
2016091426	40	45	0	1	0	0	0	21.5	26.01	15.87	0.46	6.39	0.3	0.09	3	2	Luteal phase short-acting long protocol	5700	19	9	573	5.9	0.69	1	1					3	1	0	1	no	0
2016091439	44	50	1	1	1	1	0	21.6	17.68	28.12	0.33	6.62	0.06	0.03	3	3	Follicular phase long-acting protocol	4800	16	13	713.4	0.15	0.23	2	3					3	2	0	1	no	0
2016091483	24	26	0	1	0	0	0	22	22.99	122.4	0.78	47.61	0.22	0.07	13	0	Mild stimulation protocol	4050	19	6	393	8.45	0.87	1	0						0	0	0		0
2016091603	34	36	1	2	1	0	1	22.6	12.77	22.32	0.6	5.57	0.22	0.5	7	2	GnRH antagonist protocol	2100	7	6	468.2	1.42	0.43	1	3					3	2	0	1	yes	1
2016091760	49	49	1	1	2	2	0	24.8	10.21	23.91	0.52	4.52	0.23	0.47	6	3	GnRH antagonist protocol	3450	12	14	1061	1.14	0.69	3	4					3	2	1	1	no	0
2016091784	46	46	1	3	3	1	2	31.3	12.45	5	0.24	2.75	0.03	0.31	9	2	GnRH antagonist protocol	2100	7	12	297.1	7.15	0.17	0	0						0	0	0		0
2016091899	35	33	0	5	0	0	0	21.5	17.11	30.19	0.64	7.78	0.14	0.64	6	6	GnRH antagonist protocol	2025	9	10	1336	4.66	0.59	2	2						0	0	1		0
2016100047	41	38	1	4	3	1	1	23.1	11.68	57.93	0.41	8.61	0.09	0.29	10	3	Luteal phase short-acting long protocol	3750	13	12	1312	3.2	0.6	3	0						0	0	0		0
2016100089	37	37	0	1	0	0	0	22.9	24.48	33.95	0.41	7.46	0.18	0.5	10	6	Luteal phase short-acting long protocol	3900	13	13	1031	1.98	0.52	2	1						0	0	1		0
2016100104	39	41	1	5	3	1	2	23.4	26.47	7.84	0.28	4.76	0.18	0	3	1	GnRH antagonist protocol	2700	9	7	288.2	11.09	0.69	1	1						0	0	1		0
2016100114	37	40	1	1	2	1	1	24.8	15.3	22.61	0.53	15.3	0.18	0.35	7	3	Follicular phase long-acting protocol	4200	14	14	1123	0.46	0.16	2	5					5	1	0	1	yes	0
2016100136	43	43	1	4	2	0	2	21.5	12.91	11.19	0.42	4.77	0.13	0.31	12	3	Luteal phase short-acting long protocol	3900	13	17	779.2	2.53	0.28	2	2					3	2	1	1	no	0
2016100178	42	52	0	3	0	0	0	24.4	23.18	35.79	1.33	8.7	0.24	0.08	5	2	GnRH antagonist protocol	3900	13	5	958.2	3.13	0.78	2	1						0	1	1		0
2016100320	44	46	1	3	3	1	2	21.5	11.19	26.94	0.89	4.05	0.46	0.54	9	3	GnRH antagonist protocol	2100	7	11	469.7	13.35	0.99	1	0						0	0	0		0
2016100353	26	28	1	4	1	0	1	22.5	34.68	19.1	0.9	8.69	0.17	0.06	7	1	GnRH antagonist protocol	2850	10	9	367.8	8.05	0.64	1	1						0	0	1		0
2016100384	37	39	1	3	2	0	1	26.81	12.52	5	0.49	6.73	0.03	0.71	7	5	Follicular phase long-acting protocol	5100	18	8	747.7	3.66	0.26	2	1					3	1	0	1	no	0
2016100455	45	45	1	11	2	1	1	24.5	13.01	7.63	0.33	8.19	0.09	0.01	7	3	Mild stimulation protocol	1050	7	10	225.2	7.8	0.59	1	2						0	0	1		0
2016100461	48	45	1	3	4	2	2	29.3	10.53	16.93	0.43	5.27	0.13	0.35	6	1	GnRH antagonist protocol	3300	11	8	367.2	8.64	0.49	1	2						0	0	1		0
2016100463	41	39	1	4	3	1	2	22.3	23.5	38.77	0.26	8.74	0.29	0.23	7	2	Mild stimulation protocol	1500	10	6	302.1	2.52	0.22	1	0						0	0	0		0
2016100537	42	41	1	8	3	1	2	21	10.56	8.2	0.36	5.34	0.11	0.81	7	4	Follicular phase long-acting protocol	4050	14	13	689.4	0.1	0.17	3	4					3	2	1	1	no	0
2016100599	40	42	0	2	0	0	0	23.9	17.58	27.43	0.94	6.56	0.37	0.05	7	4	GnRH antagonist protocol	3000	10	10	227.8	24.08	0.83	0	0						0	0	0		0
2016100671	31	30	1	5	1	1	0	18.4	23.38	16.44	0.45	11.97	0.14	0.85	7	5	Follicular phase long-acting protocol	3150	13	13	1428	0.37	0.44	4	5						0	0	1		0
2016100780	45	44	1	4	2	1	1	24.5	10.41	38.02	0.88	4.28	0.37	0.32	7	2	GnRH antagonist protocol	3000	10	9	537.6	11.73	1.04	1	1						0	0	1		0
2016100962	43	42	0	2	0	0	0	24.8	14.24	160.8	0.74	20.71	0.3	0.01	0	0	Mild stimulation protocol	1800	10	4	148.1	4.9	0.53	1	0						0	0	0		0
2016101030	26	26	0	1	0	0	0	20.2	17.83	29.02	1	5.83	0.31	0.47	7	1	Mild stimulation protocol	2175	11	7	869.9	1.94	1.1	1	1						0	0	1		0
2016101054	44	45	1	1	2	2	0	20.2	27.19	7.06	0.33	9.7	0.09	0.04	5	2	Mild stimulation protocol	1950	10	5	96.86	25.86	0.68	2	0						0	0	0		0
2016101269	43	44	1	3	3	1	2	19.1	10.9	56.5	2.1	5.2	0.29	0.33	4	4	GnRH antagonist protocol	3300	11	9	396.5	9.23	0.45	1	1						0	0	1		0
2016101299	40	43	0	17	0	0	0	21	12.43	55.05	0.35	5.96	0.15	0.77	8	4	GnRH antagonist protocol	3300	11	11	962.7	11.19	0.68	1	3						0	0	1		0
2016101327	37	36	0	12	0	0	0	25.8	10.26	28.1	0.52	5.11	0.08	0.63	6	3	Follicular phase long-acting protocol	4500	15	13	456	2.83	0.17	2	2					3	2	0	1	yes	1
2016101404	42	45	1	2	2	0	2	18.26	13.4	5	0.07	1.78	0.19	0.76	5	4	GnRH antagonist protocol	2400	8	9	1163	2.61	0.6	2	1					2	1	0	1	no	0
2016101582	40	42	0	18	0	0	0	24.7	24.23	33.37	0.27	7.71	0.34	0.08	5	2	Mild stimulation protocol	1200	8	4	117.5	22.9	0.4	1	0						0	0	0		0
2016101711	44	48	1	2	3	1	0	24.8	14.31	21.67	0.4	7.02	0.13	0.4	10	3	GnRH antagonist protocol	3900	13	12	1286	0.86	0.13	3	3					3	1	0	1	no	0
2016101744	39	44	1	15	1	1	0	23.5	13.32	38.87	1.64	5.34	0.05	0.44	5	1	Mild stimulation protocol	600	4	9	115	23.46	0.53	1	1						0	0	1		0
2016101773	36	39	1	4	1	1	0	22.8	12.89	63.95	0.66	7.46	0.19	0.18	4	3	Luteal phase short-acting long protocol	3000	10	7	2026	3.8	0.82	5	4					3	2	0	1	no	0
2016101800	35	37	1	2	2	1	0	22.8	14.59	37.34	0.51	6.2	0.18	0.18	3	4	Follicular phase long-acting protocol	3600	12	7	269.6	8.47	0.19	1	1					3	1	0	1	no	0
2016101850	39	41	1	7	3	0	2	25.7	13.32	12.73	0.49	4.54	0.31	0.27	7	4	Follicular phase long-acting protocol	5250	17	8	581.5	4.63	0.58	2	2						0	0	1		0
2016101972	43	44	1	1	2	2	0	27.8	11.04	26.29	0.62	6.02	0.23	0.16	3	0	GnRH antagonist protocol	3000	10	8	234.8	8.59	0.69	1	1						0	0	1		0
2016101976	37	36	1	3	4	1	2	23.4	12.31	22.87	0.18	4.43	0.13	0.95	4	5	Follicular phase long-acting protocol	4500	15	8	4087	3.98	0.61	7	10					3	2	0	1	yes	1
2016101983	35	36	1	9	1	1	0	24	27.4	19.78	0.58	8.96	0.22	0.38	8	4	Mild stimulation protocol	1350	9	7	180.9	15.61	0.51	1	1						0	0	1		0
2016101992	42	38	0	1	0	0	0	21.23	10.33	12.9	0.48	5.07	0.08	0.25	8	1	GnRH antagonist protocol	3900	13	10.5	1438	2.14	0.99	3	2					2	1	0	1	no	0
2016110048	38	36	1	14	3	2	1	24.5	13.89	30.92	0.48	4.04	0.21	0.36	5	4	Follicular phase long-acting protocol	3900	13	11	878	0.62	10.25	7	7					3	2	1	1	no	0
2016110098	45	39	1	8	1	0	1	20	16.64	60.75	0.53	9.51	0.21	0.41	8	3	GnRH antagonist protocol	2700	9	7	985	12.54	1.17	2	3						0	0	1		0
2016110138	42	42	1	4	3	1	2	22.7	26.83	11.19	0.21	9	0.03	0.24	4	2	Mild stimulation protocol	900	6	5	196.5	16.94	0.31	1	1						0	0	1		0
2016110200	38	44	1	4	1	0	1	24.6	16.28	7.54	0.45	8.31	0.18	0.01	6	1	GnRH antagonist protocol	3000	10	10	541.7	22.93	0.74	1	2						0	0	1		0
2016110259	48	51	1	23	3	1	2	23.4	21.3	15.51	0.34	6.39	0.1	0.25	9	3	Follicular phase long-acting protocol	5400	18	11	1108	1.39	0.36	2	1						0	0	1		0
2016110270	41	41	1	10	3	2	1	25.4	11.58	20.49	0.3	3.09	0.2	0.35	6	4	Follicular phase long-acting protocol	5100	17	11	807.4	0.71	0.03	4	5					3	2	1	1	no	0
2016110308	43	39	1	7	2	1	1	21.9	15.04	97.6	0.28	13.62	0.18	0.69	8	2	Mild stimulation protocol	1200	8	10	372.6	44.76	0.59	0	1						0	1	1		0
2016110362	42	48	1	1	1	1	0	22.4	27.83	21.98	0.7	6.61	0.32	0.11	4	5	Natural cycle	0	0	5	587.2	6.54	0.97	1	0						0	0	0		0
2016110448	43	50	1	1	1	1	0	17.2	11.88	24.18	0.32	4.83	0.11	0.68	4	6	Follicular phase long-acting protocol	4500	15	6	1555	0.31	0.36	2	4					3	2	0	1	yes	1
2016110509	33	36	1	3	3	1	1	25	10.9	5.34	0.58	5.34	0.16	1.06	8	6	Luteal phase short-acting long protocol	1650	12	11	4627	2.45	0.86	9	10					3	2	0	1	yes	0
2016110521	31	32	0	3	0	0	0	26.8	25.81	8.58	0.65	6.48	0.17	0.01	5	0	Mild stimulation protocol	300	2	6	282.1	1.81	0.53	1	0						0	0	0		0
2016110570	39	41	0	10	0	0	0	20.03	12.79	3.54	0.22	3.72	0.04	0.18	6	3	Luteal phase short-acting long protocol	2250	9	11	563.2	1.42	0.37	1	1					2	1	0	1	no	0
2016110602	37	38	1	2	1	1	0	22.6	11.6	22.59	0.73	4.73	0.08	0.44	4	6	Follicular phase long-acting protocol	5400	18	10	620.8	0.73	0.1	2	2					3	1	0	1	yes	1
2016110813	39	41	1	5	1	1	0	27.5	11.16	21.63	0.57	6.85	0.19	0.43	10	6	Luteal phase short-acting long protocol	3300	11	15	802.3	4.1	0.45	2	2					3	2	0	1	no	0
2016110915	42	42	1	3	1	1	0	25.4	12.21	20.64	0.55	3.76	0.23	0.32	9	2	Follicular phase long-acting protocol	5100	17	12	1150	0.73	0.2	4	2						0	0	1		0
2016111030	34	35	0	3	0	0	0	24.6	25.72	5.85	0.78	9.45	0.34	0.01	13	1	Mild stimulation protocol	1200	7	11	156.7	45.23	0.91	0	0						0	0	0		0
2016111220	41	42	1	6	1	0	0	19.72	20.84	40.87	0.65	8.52	0.2	0.39	7	2	Luteal phase short-acting long protocol	6300	21	11	487.5	3.74	0.19	1	1					3	1	0	1	no	0
2016111265	38	35	1	8	2	2	0	20.9	29	19.79	0.93	11.15	0.38	0.18	7	2	Mild stimulation protocol	1050	7	7	424.3	6.23	1.03	2	4						0	0	1		0
2016111327	30	32	1	11	3	1	1	22.7	11.09	8.66	0.28	4.48	0.07	0.38	8	0	Luteal phase short-acting long protocol	1650	12	10	2213	1.97	0.69	8	4					2	1	0	1	no	0
2016111378	40	43	1	14	2	0	1	22.58	12.58	29.97	0.17	6.33	0.04	0.42	7	3	Luteal phase short-acting long protocol	4350	16	12	2765	2.35	1.06	7	6					3	3	0	1	no	0
2016111384	29	27	0	5	0	0	0	22.5	10.16	40.82	0.35	6.4	0.18	0.7	6	6	Follicular phase long-acting protocol	4850	17	14	4443	0.9	0.93	11	14					3	2	0	1	yes	0
2016111396	28	28	0	5	0	0	0	20.96	18.97	28.46	1.1	6.45	0.63	0.11	12	4	GnRH antagonist protocol	4800	16	7	895.6	8.43	0.19	1	1					3	1	0	1	no	0
2016111445	31	29	0	3	1	0	0	20.9	11.81	5	0.6	2.71	0.29	0.26	6	2	Mild stimulation protocol	750	5	9	836.4	8.5	0.97	1	1						0	0	1		0
2016111451	35	37	1	1	1	0	1	23	12.27	23.35	0.65	5.03	0.33	0.81	6	5	Follicular phase long-acting protocol	3300	11	11	1387	0.51	0.7	6	8					3	2	0	1	no	0
2016111496	36	40	1	3	4	1	2	21.3	10.37	64.68	0.15	2.15	0.08	0.62	8	6	Follicular phase long-acting protocol	3650	13	7	1681	4	0.37	2	3					3	1	0	1	no	0
2016111542	29	35	0	1	0	0	0	19.7	16.51	22.21	0.64	6.4	0.14	0.34	11	2	Follicular phase long-acting protocol	3900	13	13	2236	1.96	1.24	5	6					3	2	0	1	yes	1
2016111607	48	46	1	6	1	1	0	25.71	10.37	25.69	0.5	4.68	0.25	0.22	4	2	Luteal phase short-acting long protocol	3900	13	8	884.8	1.16	0.09	2	2					3	2	0	1	no	0
2016111622	43	47	1	1	3	1	2	25.7	37.5	5	0.16	10.65	0.05	0.02	6	1	Luteal phase short-acting long protocol	750	5	6	437.2	2.51	0.37	1	1						0	0	1		0
2016111628	33	32	1	5	1	1	0	24.03	23.13	33.38	0.56	2.05	0.25	0.34	10	2	Follicular phase long-acting protocol	3600	12	15	439.3	7.04	0.37	1	0						0	0	0		0
2016111700	28	30	0	5	0	0	0	25	15.8	5	0.35	5.74	0.11	0.02	4	5	Mild stimulation protocol	750	5	9	185.5	8.67	0.49	1	0						0	0	0		0
2016111729	41	43	1	1	1	1	0	22.9	20.19	90.22	0.55	4.01	0.19	0.01	8	0	Mild stimulation protocol	1200	8	6	345.6	2.75	0.82	1	0						0	0	0		0
2016120035	46	45	1	2	2	0	2	27.1	20.32	5	0.22	6.74	0.06	0.36	6	5	Natural cycle	0	0	5	320	4.7	0.94	2	0						0	0	0		0
2016120162	31	30	0	5	0	0	0	22.4	14.68	96	0.6	20.49	0.46	0.11	12	3	Mild stimulation protocol	600	4	5	250.4	27.28	0.45	0	0						0	0	0		0
2016120256	40	38	1	5	1	1	0	25.4	10.19	11.17	0.18	3.07	0.1	0.16	3	0	Luteal phase short-acting long protocol	3300	15	7	598	14.19	0.44	1	1						0	0	1		0
2016120264	44	42	1	1	1	1	0	23	11.95	38.77	0.31	3.81	0.14	0.28	8	1	Follicular phase long-acting protocol	4200	14	11	1750	2.12	0.47	2	2					3	2	0	1	yes	0
2016120334	45	47	1	3	1	0	1	23.8	14.78	16.3	0.44	8.96	0.14	0.78	10	1	GnRH antagonist protocol	2400	8	13	1832	1.01	0.31	2	2						0	0	1		0
2016120465	43	44	1	16	3	1	0	19.5	11.85	43.77	0.36	5.57	0.03	0.18	8	2	GnRH antagonist protocol	2700	9	6	275.7	4.59	0.6	1	1						0	0	1		0
2016120511	37	36	1	2	2	1	1	21.6	14.56	5	0.15	5.46	0.03	0.44	13	6	Luteal phase short-acting long protocol	3450	12	13	1465	2.09	0.23	3	3					3	2	0	1	yes	1	√
2016120568	33	34	1	2	1	0	1	24.22	26.56	347.5	0.59	18.22	0.07	0.22	7	3	Luteal phase short-acting long protocol	3675	15	7	1305	0.58	9.14	6	4					3	2	0	1	no	0
2016120572	46	48	1	10	2	1	1	21.8	17.03	23.8	0.61	6.85	0.21	0.27	10	3	GnRH antagonist protocol	3600	12	12	1825	3.6	0.94	4	1						0	0	1		0
2016120594	33	34	1	6	1	1	0	20.7	43.89	8.75	0.61	11.88	0.07	0.08	3	0	Luteal phase short-acting long protocol	1950	10	12	2321	2.68	0.3	4	3					3	2	0	1	yes	1
2016120710	31	34	0	7	0	0	0	23.8	14.08	35.12	0.42	4.91	0.16	0.41	11	0	GnRH antagonist protocol	3900	13	9	1510	3.93	0.92	1	4					3	2	0	1	yes	1
2016120834	42	39	0	2	0	0	0	16.9	10.62	118.6	0.77	7.09	0.3	0.17	6	0	GnRH antagonist protocol	3300	11	9	667.7	13.1	0.77	0	1						0	0	1		0
2016120838	44	44	1	16	3	1	2	28.8	15.74	8.46	0.28	4.88	0.1	0.18	6	2	GnRH antagonist protocol	2700	9	11	267.4	6.73	0.44	1	1						0	0	1		0
2016120966	42	48	1	1	3	1	2	27.5	10.06	77.18	0.56	4.1	0.36	0.77	5	2	Follicular phase long-acting protocol	5400	18	11	1348	0.54	0.57	4	4					3	2	1	1	no	0
2016121037	30	30	0	4	0	0	0	20.8	13.07	9.94	0.68	4.3	0.1	0.38	6	4	Follicular phase long-acting protocol	6600	22	9	1671	0.7	0.82	6	5					3	2	0	1	no	0
2016121164	23	26	1	2	2	1	1	21.1	19.35	17.69	0.74	8.31	0.1	0.29	6	6	Luteal phase short-acting long protocol	3300	12	11	2567	1.78	0.75	6	3					3	2	0	1	no	0
2016121223	34	39	0	10	0	0	0	23.5	10.78	5	0.31	3.91	0.07	0.47	10	6	Follicular phase long-acting protocol	3900	13	16	1294	0.83	0.15	5	10					3	2	0	1	yes	1
2016121283	32	30	0	4	0	0	0	29.1	11.85	5	0.36	4.9	0.05	0.48	11	5	Follicular phase long-acting protocol	5400	18	11	3180	0.66	0.87	6	6						0	0	1		0
2016121332	43	46	1	16	1	1	0	21.3	18.47	26.31	0.37	4.58	0.13	0.1	17	2	Luteal phase short-acting long protocol	2550	9	12	266.9	1.42	0.13	1	1						0	0	1		0
2016121334	40	40	1	1	2	1	1	22	11.02	42.74	0.53	4.29	0.09	0.77	8	3	Luteal phase short-acting long protocol	4050	14	10	1834	1.38	0.49	3	4					3	2	0	1	yes	1	√
2016121358	40	43	1	2	1	0	1	23.6	10.21	27.78	0.03	3.73	0.03	0.65	6	4	Follicular phase long-acting protocol	3900	13	10	645.8	0.53	0.09	1	5					3	2	0	1	yes	1
2016121378	37	38	1	1	1	1	0	25.3	16.95	28.26	0.14	8.43	0.14	0.34	5	4	Luteal phase short-acting long protocol	3600	12	9	1456	2.6	0.37	4	6					3	2	0	1	yes	1
2016121379	38	39	1	4	2	1	1	22	12.45	24.16	0.71	7.49	0.11	0.96	4	1	Follicular phase long-acting protocol	4200	14	10	2495	1.2	0.57	8	7					3	2	0	1	yes	1	√
2016121380	39	34	1	7	1	1	0	21.1	14.19	42.16	0.52	7.94	0.09	0.59	9	5	Follicular phase long-acting protocol	4650	16	12	1317	2.28	0.75	4	6					3	1	0	1	no	0
2016121434	40	38	0	1	0	0	0	23.8	12.35	25.79	1.1	3.07	0.45	0.07	5	1	GnRH antagonist protocol	2400	8	12	334.6	16.59	0.93	1	1						0	0	1		0
2016121508	44	44	1	5	3	2	1	19.5	18.19	27.09	0.43	5.64	0.12	0.05	6	1	Luteal phase short-acting long protocol	3900	13	7	595.8	3.4	0.03	1	1						0	0	1		0
2016121587	44	44	1	2	3	1	2	29.4	10.13	5	0.57	4.18	0.08	0.89	6	2	Luteal phase short-acting long protocol	3600	12	14	801.2	2.13	0.13	2	3					3	2	0	1	no	0
2016121630	38	43	1	1	1	1	0	24	21.45	8.87	0.1	6.56	0.03	0.11	7	2	Luteal phase short-acting long protocol	3600	13	10	1732	3.85	0.29	3	2					3	2	0	1	no	0
2017010027	50	51	0	1	4	2	2	21.3	25.84	5	0.33	5.95	0.04	0.02	3	1	PPOS	3975	19	5	303.2	7.52	0.63	1	1						0	0	1		0
2017010219	46	46	1	6	3	1	2	28	23.18	7.6	0.5	15.15	0.25	0.03	5	2	Mild stimulation protocol	1500	10	7	127.1	49.65	0.74	0	1						0	0	1		0
2017010282	41	46	1	2	2	1	1	25.4	10.2	20.41	0.43	2.91	0.13	0.32	5	3	Luteal phase short-acting long protocol	6300	21	8	1688	2.28	0.16	3	0						0	0	0		0
2017010285	47	48	1	1	2	1	1	22.9	14.77	59.24	1.12	6.28	0.22	0.45	7	2	GnRH antagonist protocol	2400	8	7	1242	8.34	0.45	1	1						0	0	1		0
2017010551	43	45	1	17	2	2	0	21.4	20.76	34.08	0.6	9.85	0.1	0.12	12	0	Mild stimulation protocol	900	6	9	182.6	18.79	0.25	0	1						0	0	1		0
2017010572	40	39	1	3	2	1	0	23.4	18.46	19.7	0.55	4.78	0.21	0.06	4	0	GnRH antagonist protocol	2400	10	9	331.6	12.45	0.62	1	1						0	0	1		0
2017010609	37	37	0	7	0	0	0	18	10.02	72.93	0.49	3.22	0.16	0.27	6	4	GnRH antagonist protocol	1800	6	9	577.1	3.58	0.59	1	2						0	0	1		0
2017010662	29	30	0	8	0	0	0	25.7	19.6	56.73	0.36	9.27	0.11	0.02	9	1	GnRH antagonist protocol	1500	5	11	371.2	3.98	0.12	1	1						0	0	1		0
2017010686	42	44	1	1	2	1	1	25.4	14.36	77.2	1.08	10.31	0.24	0.63	5	5	Luteal phase short-acting long protocol	4800	16	11	957.7	2.58	0.28	1	2						0	0	1		0
2017010837	32	31	1	5	1	0	0	23.4	11.8	43.78	0.84	7.01	0.13	0.42	4	6	Luteal phase short-acting long protocol	3075	13	10	3507	1.93	1.09	5	3					3	2	0	1	no	0
2017010968	43	44	1	4	2	1	1	26	13.75	35.98	0.47	6.54	0.04	0.53	7	3	GnRH antagonist protocol	3600	12	9	1658	8.2	1.74	4	2						0	0	1		0
2017010977	30	32	0	3	0	0	0	22.4	33.02	15.54	0.98	9.32	0.33	0.06	4	0	Natural cycle	0	0	8	185.9	34.32	0.57	1	0						0	0	0		0
2017011101	38	42	1	1	2	1	1	26.7	10.06	33	0.18	1.98	0.18	0.37	6	1	GnRH antagonist protocol	3300	11	13	700.6	3.81	0.63	2	3						0	0	1		0
2017011104	39	39	0	9	0	0	0	22.9	29.09	28.7	0.39	11.28	0.39	0.11	7	4	Mild stimulation protocol	900	6	11	603.7	5.14	0.65	2	4						0	1	1		0
2017011341	43	45	1	1	3	1	2	20	14.38	36.75	0.64	8.39	0.11	0.36	7	3	GnRH antagonist protocol	3300	11	8	379	1.84	1.59	1	4					3	2	0	1	no	0
2017020128	28	30	0	8	0	0	0	23	12.6	48.31	0.49	4.62	0.17	0.17	10	4	Luteal phase short-acting long protocol	5100	17	13	1743	0.74	1.78	4	3					3	2	0	1	yes	1
2017020300	40	41	0	8	0	0	0	18.4	26.29	15.41	0.67	12.23	0.15	0.22	5	2	GnRH antagonist protocol	2631.4	9	8	487.7	7.79	2.19	1	0						0	0	0		0
2017020314	41	41	1	15	2	2	0	25	24.38	25.92	0.74	12.33	0.28	0.18	9	2	GnRH antagonist protocol	6150	22	8	1293	2.09	0.83	3	4					3	2	0	1	no	0
2017020364	42	41	0	3	0	0	0	32	13.87	20.24	0.14	5.88	0.03	0.15	6	4	GnRH antagonist protocol	1350	6	5	124.8	2.94	0.19	1	1						0	0	1		0
2017020426	37	35	0	3	0	0	0	30.9	12.42	31.51	0.46	4.09	0.25	0.63	8	6	Follicular phase long-acting protocol	3300	11	15	1437	1.05	0.33	6	11						0	0	1		0
2017020701	36	41	1	2	3	1	2	20.3	12.04	69.76	0.39	6.27	0.13	0.74	7.1	0	Follicular phase long-acting protocol	4200	14	9	2998	0.26	1.02	6	13					3	2	0	1	yes	1	√
2017020782	36	35	1	1	1	0	0	23.3	10.11	43.41	0.65	3.94	0.19	0.55	3	1	Follicular phase long-acting protocol	4725	16	13	3187	0.1	1.42	8	12					3	2	0	1	yes	0
2017020822	25	27	1	1	1	0	0	20.8	12.24	26.08	0.45	6.48	0.13	0.21	5	6	Follicular phase long-acting protocol	5100	17	11	2560	4.25	0.6	5	6					3	2	0	1	yes	1
2017020925	33	32	1	3	0	0	0	24	10.61	51.07	0.42	3.97	0.14	0.14	9	2	GnRH antagonist protocol	3000	10	10	3847	0.45	1.09	7	5						0	0	1		0
2017020950	39	43	1	1	3	1	2	28.3	14.71	10	0.2	6	0.37	0.01	6	4	GnRH antagonist protocol	3000	10	6	126.4	15.95	0.79	1	1						0	0	1		0
2017021019	30	28	1	1	2	0	0	19.1	12.75	26.72	0.3	7.98	0.12	0.37	9	6	Follicular phase long-acting protocol	4500	15	12	3461	4.51	0.18	7	8					3	2	0	1	no	0
2017021090	40	37	1	1	2	1	1	23	12.79	40.47	0.61	3.67	0.06	0.73	6	1	Follicular phase long-acting protocol	3600	12	12	435.4	0.16	0.08	1	1						0	0	1		0
2017021276	40	43	1	1	2	0	1	25.8	21.76	5	0.39	5.91	0.06	0.31	6	3	GnRH antagonist protocol	2100	7	9	441.2	1.56	0.51	1	3					3	2	0	1	yes	1	√
2017021283	40	45	1	17	2	1	1	30.1	10.73	62.48	0.64	2.8	0.22	0.03	10	3	Mild stimulation protocol	1425	8	10	216.2	3.61	0.5	1	2						0	0	1		0
2017030037	41	42	1	3	1	1	0	26.4	11.7	30.7	0.54	8.33	0.27	0.01	6	2	GnRH antagonist protocol	3000	10	10	337.9	8.86	0.41	1	1						0	0	1		0
2017030087	42	41	1	3	2	2	0	26.4	10.17	76.33	0.09	4.96	0.09	0.85	6	3	Luteal phase short-acting long protocol	3000	10	11	1391	1.42	0.19	4	1					3	1	0	1	no	0
2017030380	38	38	1	8	3	1	2	22	14.16	30.24	0.13	4.37	0.13	0.15	5	0	GnRH antagonist protocol	2700	9	7	718.1	4.19	0.38	1	1						0	0	1		0
2017030460	45	39	1	9	2	1	1	24.1	10.37	6	0.45	6.44	0.03	0.78	9	1	Luteal phase short-acting long protocol	4500	15	9	1089	1.45	0.21	2	2					3	1	0	1	no	0
2017030490	42	38	1	2	2	1	1	20.7	10.23	81.4	0.2	4.3	0.1	0.69	6	2	Follicular phase long-acting protocol	3900	13	9	1502	0.8	0.33	3	2					3	2	0	1	no	0
2017030531	42	42	1	5	3	2	1	26.8	11.35	38.92	0.54	5.08	0.32	0.36	9	4	Follicular phase long-acting protocol	3900	13	12	406.1	0.92	0.03	1	3						0	0	1		0
2017030686	46	45	1	9	3	1	2	24.1	11.19	438.4	0.67	2.56	0.28	0.23	8	2	GnRH antagonist protocol	3300	11	10	937.9	5.51	0.79	2	0						0	0	0		0
2017030743	42	46	1	10	2	1	0	25.3	11.85	41.05	0.79	4.86	0.38	0.57	10	2	Follicular phase long-acting protocol	3900	13	10	539.4	0.6	0.26	2	3					3	2	0	1	yes	1	√
2017030776	42	40	1	1	2	1	0	22.9	14.4	35.18	0.57	7.07	0.08	0.37	13	3	GnRH antagonist protocol	2400	8	8	770.9	1.56	0.56	2	1					3	1	0	1	no	0
2017031087	35	32	1	1	1	0	0	25.8	14.29	26.69	0.15	4.55	0.03	0.6	4	5	Follicular phase long-acting protocol	3900	13	13	1662	0.13	0.93	6	7					3	2	0	1	yes	1	√
2017031143	35	35	1	5	1	0	1	20.7	11.9	39.96	0.48	7.05	0.08	0.56	6	5	Luteal phase short-acting long protocol	3000	10	13	1217	5.89	0.22	2	3					3	2	0	1	no	0
2017031235	29	43	1	3	2	1	0	22.8	10.78	19.11	0.32	5.21	0.06	0.75	8	4	Follicular phase long-acting protocol	6275	21	11	3135	0.77	1.49	6	5					3	2	0	1	no	0
2017031371	39	38	0	17	1	0	1	25.08	11.32	25.35	0.41	4.25	0.16	0.51	5.5	1	Luteal phase short-acting long protocol	2925	10	10	1171	1.65	0.55	4	5						0	1	1		0
2017031392	33	35	0	13	0	0	0	21.3	30.93	5	0.28	11.32	0.27	0.03	4	2	PPOS	1200	8	8	629.3	21.02	0.62	1	1						0	1	1		0
2017031629	34	34	1	1	3	1	1	19.81	11.93	32.72	0.19	2.7	0.06	0.41	3	5	Luteal phase short-acting long protocol	3225	13	10	3746	1.1	0.58	5	3					3	2	0	1	yes	1	√
2017031699	31	35	1	6	1	0	0	19.5	10.47	5.37	0.45	4	0.33	0.28	6	3	GnRH antagonist protocol	3000	10	13	673	3.63	0.73	2	2					3	1	0	1	no	0
2017031741	28	29	0	6	0	0	0	31.2	10.21	5	0.45	2.92	0.21	0.85	4	4	Follicular phase long-acting protocol	4200	14	7	754.7	0.69	0.15	6	5					3	2	0	1	yes	1	√
2017031746	49	48	1	7	2	1	1	21.3	19.49	29.22	0.46	7.89	0.24	0.11	8	1	GnRH antagonist protocol	2100	7	7	381.6	9.6	0.36	1	1						0	0	1		0
2017031794	44	43	1	1	1	1	0	23.9	30.28	5	0.18	12.95	0.08	0.38	8	1	Mild stimulation protocol	1050	7	10	511.4	11.86	0.58	3	2						0	0	1		0
2017031877	38	40	0	15	0	0	0	25	33.7	12.02	0.2	22.5	0.04	0.1	4	2	PPOS	1200	8	6	405.8	13.11	0.46	1	2	1	2	2	1		0	0	1		0
2017032051	27	31	0	6	0	0	0	32.4	11.04	38.88	0.54	4.59	0.26	0.98	9	5	Follicular phase long-acting protocol	4650	16	17	1667	0.71	0.46	6	3	1	1	1	1	3	1	0	1	no	0
2017032121	34	34	0	8	0	0	0	20.3	14.62	18.88	0.67	5.81	0.28	0.99	14	6	Follicular phase long-acting protocol	3900	13	16	2834	0.43	1.32	8	5	4	4	1			0	0	1		0
2017032135	44	43	1	1	4	1	2	19.5	26.33	5.42	0.61	12.01	0.25	0.32	5	3	GnRH antagonist protocol	2400	8	10	1022	6.82	0.66	2	1	1					0	0	1		0
2017032165	40	40	1	1	2	1	1	28.9	10.26	18.11	0.44	4.39	0.14	0.16	3	1	GnRH antagonist protocol	2700	9	9	446.7	4.73	0.68	2	3	1	1	1	1		0	0	1		0
2017032265	38	36	0	13	0	0	0	20.2	15.04	29.11	0.14	12.16	0.13	0.66	6	4	Luteal phase short-acting long protocol	4350	15	14	1352	3.32	0.15	3	3	2	1	1	1		0	0	1		0
2017032329	36	37	1	5	1	0	1	21.8	19.02	5	0.26	8.45	0.05	0.43	11	1	Mild stimulation protocol	1200	8	7	317.3	12.87	0.63	1	1	1	1	1	1		0	0	1		0
2017040068	38	41	0	5	0	0	0	24	10.01	5	0.35	6.01	0.18	0.37	6	1	GnRH antagonist protocol	3000	10	11	224.6	8.28	0.44	1	1	1	1	1	1		0	1	1		0
2017040078	41	43	1	4	1	1	0	26.7	13.57	13.19	0.25	6.97	0.04	0.37	7	3	Follicular phase long-acting protocol	4200	14	13	1909	0.65	0.84	7	7	6					0	0	1		0
2017040143	45	46	1	6	1	1	0	26.7	10.43	23.5	0.8	3.79	0.38	0.49	3	3	GnRH antagonist protocol	3000	10	9	375.3	22.99	1.03	1	1	1					0	0	1		0
2017040247	35	33	1	11	1	0	1	24	36.8	12.27	0.45	26.44	0.29	0.01	10	0	PPOS	900	6	14	283	4.68	0.73	1	0						0	0	0		0
2017040458	40	39	0	18	0	0	0	24.3	16.3	10.18	0.51	7.74	0.19	0.28	9	0	GnRH antagonist protocol	2700	9	8	566.5	4.69	0.65	2	5					3	2	0	1	yes	0
2017040558	31	31	0	9	0	0	0	29.3	23.7	10.21	0.78	6.13	0.3	0.29	10	5	Follicular phase long-acting protocol	3900	13	12	786.1	1.36	0.14	3	4					3	2	1	1	yes	1
2017040570	36	44	1	6	2	0	1	22.9	16.78	40.74	1.39	6.69	0.2	0.33	6	6	Follicular phase long-acting protocol	6300	21	7	1359	1.66	0.81	3	4					3	2	0	1	no	0
2017040653	38	43	1	19	1	0	1	21.6	12.34	8.31	0.55	3.61	0.08	0.02	8	1	GnRH antagonist protocol	1800	6	14	749.4	11.72	2.07	2	2						0	0	1		0
2017040668	35	36	0	8	0	0	0	26.2	11.33	31.76	0.42	4.81	0.3	0.5	6	5	Luteal phase short-acting long protocol	3000	10	12	2254	2.32	0.81	4	6					3	2	1	1	no	0
2017040701	40	40	1	1	1	0	1	23.7	14.98	22.23	0.43	8.32	0.36	0.21	7	2	GnRH antagonist protocol	3300	11	9	883.9	5.35	0.67	1	3						0	1	1		0
2017040755	38	39	0	14	0	0	0	22	13.08	24.95	0.1	8.43	0.05	0.73	5	2	GnRH antagonist protocol	3900	13	10	1909	5.1	0.3	4	6						0	1	1		0
2017040778	43	42	1	1	3	2	1	22	14.09	28.54	0.18	8.67	0.2	0.53	7	2	Follicular phase long-acting protocol	6000	20	12	2131	0.1	0.23	5	5					3	2	0	1	yes	1
2017040818	48	47	1	1	2	1	1	22.1	12.03	422.8	0.44	11.52	0.33	0.23	7	1	GnRH antagonist protocol	3600	12	11	3013	6.52	1.15	1	2					3	2	0	1	no	0
2017041173	41	42	1	3	0	0	0	22.2	10.13	20	0.38	3.85	0.08	0.77	8	5	Follicular phase long-acting protocol	3900	13	12	2137	0.18	1.02	5	3					3	1	0	1	no	0
2017041210	40	38	1	2	2	1	0	25.9	12.83	17.75	0.59	7.66	0.19	0.03	12	1	PPOS	2775	13	6	530	3.46	0.4	1	1						0	0	1		0
2017041225	36	36	1	4	2	0	2	28	12.05	378.8	0.94	7.91	0.34	0.07	3	1	Luteal phase short-acting long protocol	2400	9	12	1169	1.31	0.1	4	2					2	1	0	1	no	0
2017041289	35	35	0	5	0	0	0	23.7	10.2	12.3	0.51	1.7	0.19	0.37	11	5	Follicular phase long-acting protocol	4912.5	17	11	2416	1.55	0.78	4	8					3	2	0	1	no	0
2017041291	42	52	1	2	2	1	0	24.8	20.05	16.25	0.55	6.07	0.19	0.04	9.5	0	Mild stimulation protocol	3450	18	5	318.6	8.7	0.67	1	1						0	0	1		0
2017041387	42	43	1	15	1	1	0	27.9	16.2	22.45	0.17	6.85	0.34	0.21	8	2	GnRH antagonist protocol	3300	11	14	1905	2.94	0.3	4	5					3	2	0	1	no	0
2017041522	40	36	0	12	0	0	0	22	18.94	5	0.45	7.93	0.13	0.73	8	5	Follicular phase long-acting protocol	6000	20	7	1140	0.27	0.28	3	0						0	0	0		0
2017041560	41	43	1	2	1	0	1	21.1	11.19	41.71	0.52	5.67	0.05	0.31	7	0	Follicular phase long-acting protocol	4800	16	9	2162	2.32	0.53	2	3					3	2	0	1	no	0
2017041708	38	40	1	1	1	0	1	21.5	10.69	319.08	1.53	8.98	0.34	0.12	7	6	Luteal phase short-acting long protocol	2700	9	13	562.2	4.92	0.48	1	1					3	1	1	1	no	0
2017041728	29	31	0	4	0	0	0	23.4	11.47	43.75	0.2	6.4	0.13	0.46	9	5	Follicular phase long-acting protocol	4500	15	11	2021	0.23	0.48	5	4						0	1	1		0
2017041929	46	48	1	1	2	2	0	20.4	15.29	43.79	0.59	6.34	0.05	0.45	5	2	Follicular phase long-acting protocol	3225	12	8	1038	1.38	0.98	7	7					3	2	0	1	no	0
2017041993	47	47	1	1	1	1	0	21.5	19.72	82.12	2.91	21.23	0.19	0.13	6	1	GnRH antagonist protocol	2100	7	5	542.7	10.33	1.08	1	1						0	1	1		0
2017042000	45	47	1	8	2	2	0	22.9	22.05	11.87	0.46	12.06	0.18	0.01	7	1	GnRH antagonist protocol	1800	6	9	840.2	3.05	0.03	1	2						0	0	1		0
2017042055	29	29	1	1	1	0	1	20.3	11.6	36.87	0.48	4.84	0.07	1.09	7	6	Follicular phase long-acting protocol	3900	16	11	6965	0.13	0.85	11	14					3	2	0	1	no	0
2017042096	42	45	1	2	3	1	2	22.3	14.84	30.75	0.42	5.94	0.35	0.01	4	1	Mild stimulation protocol	3150	13	8	638.3	4.86	0.4	1	0						0	0	0		0
2017042119	43	45	1	11	1	0	1	24.2	10.29	39.49	0.37	4.36	0.22	0.72	5	1	GnRH antagonist protocol	3000	10	15	1117	4.16	0.36	3	3					3	2	0	1	no	0
2017050182	29	31	1	6	1	1	0	24.1	13.28	5	0.78	1.94	0.49	0.1	9	4	GnRH antagonist protocol	2400	8	12	559.8	6.97	0.94	2	2						0	0	1		0
2017050209	49	47	1	18	1	1	0	30.4	24.25	6.84	0.84	12.43	0.25	0.06	7	3	GnRH antagonist protocol	2700	9	6	572	5.3	0.35	1	1						0	0	1		0
2017050345	38	41	1	3	1	0	1	22.8	10.06	23.82	0.48	4.61	0.37	0.49	3	5	Follicular phase long-acting protocol	3900	13	7	1525	4.13	0.29	1	4					3	2	0	1	yes	1
2017050388	27	27	1	5	1	0	1	22.8	31.86	57.23	0.55	23.99	0.17	0.04	5	1	PPOS	450	3	7	476.3	7.3	0.56	1	1						0	0	1		0
2017050648	38	32	1	1	1	1	0	23.4	15.21	8.97	0.61	5.95	0.08	0.16	5	4	Follicular phase long-acting protocol	6900	23	11	1457	0.29	0.71	4	7					3	2	0	1	yes	1	√
2017050671	38	39	1	13	2	1	1	22.9	12.78	9.9	1.85	5	0.35	0.7	8	5	Follicular phase long-acting protocol	4050	14	8	1861	0.16	0.76	5	4					3	2	1	1	yes	0
2017050795	42	37	1	3	3	1	2	21.76	23.81	28.45	0.36	6.97	0.18	0.09	9	6	GnRH antagonist protocol	3000	10	11	384.4	17.11	0.25	1	0						0	0	0		0
2017050797	45	50	1	2	1	1	0	24.6	14.32	26.04	0.4	6.85	0.41	0.74	3	2	GnRH antagonist protocol	2400	8	6	703	5.41	0.72	1	1						0	0	1		0
2017050858	38	43	0	15	0	0	0	25.6	17.59	8.2	0.61	4.39	0.24	0.1	12	2	Luteal phase short-acting long protocol	3900	13	11	3160	2.76	0.75	4	3						0	0	1		0
2017050891	43	38	0	1	2	2	0	27.9	11.73	17.12	0.54	3.61	0.04	0.73	12	2	Luteal phase short-acting long protocol	3300	12	14	553.9	0.78	0.1	1	1					3	1	0	1	yes	1
2017050895	41	39	0	17	0	0	0	22.4	11.05	39.29	1.12	5.64	0.4	0.55	7	2	GnRH antagonist protocol	2400	8	15	513.6	4.6	1.27	1	2					3	2	0	1	no	0
2017050987	44	43	1	2	0	0	0	22.3	16.4	30.36	0.94	5.11	0.29	0.32	6	3	GnRH antagonist protocol	2400	8	11	363.9	4.93	0.76	1	1						0	0	1		0
2017051189	42	44	1	5	3	1	1	26.2	32.55	5	0.24	8.36	0.11	0.05	4	3	Mild stimulation protocol	750	5	4	374.2	5.86	0.32	1	0						0	0	0		0
2017051230	42	44	1	3	3	1	2	22	10.5	60.78	0.16	2.63	0.09	0.2	3	0	PPOS	750	5	12	788.6	11.84	0.36	2	3						0	0	1		0
2017051367	42	42	1	21	1	0	1	25.5	11.06	339.1	0.21	2.74	0.12	0.08	11	0	PPOS	900	6	13	165.9	24.13	0.85	0	0						0	0	0		0
2017051425	28	27	0	3	0	0	0	22.9	50.38	32.26	0.79	21.97	0.32	0.01	5	0	PPOS	1050	7	6	344.8	1.74	1.3	1	1						0	0	1		0
2017051596	42	42	1	3	1	0	1	25.39	15.51	192.6	0.49	27.45	0.13	0.2	5	3	Luteal phase short-acting long protocol	3000	11	7.5	1031	2.02	2.32	3	9					3	2	0	1	no	0
2017051725	39	41	1	1	1	1	0	26.5	20.62	34.85	0.12	6.23	0.09	0.78	8	3	GnRH antagonist protocol	3900	13	14	1057	8.66	0.96	1	4						0	0	1		0
2017051838	35	35	1	2	2	1	1	23.2	11.44	9.65	0.34	5.65	0.09	0.8	4	6	Follicular phase long-acting protocol	3600	12	14	1394	0.14	0.63	3	2						0	0	1		0
2017052090	32	32	1	1	1	0	0	23.9	63.82	44.41	1.18	38.56	0.65	0.79	5	3	Follicular phase long-acting protocol	1862.5	14	14	3188	0.6	1.25	11	12					3	2	0	1	yes	1
2017052207	39	29	1	1	3	2	1	19.1	16.22	21.35	0.33	6.93	0.11	0.18	10	6	GnRH antagonist protocol	2700	9	11	320	6.9	0.41	1	2						0	0	1		0
2017060444	42	43	1	1	0	0	0	18.7	16.68	45.7	0.5	7.14	0.07	0.54	11	5	GnRH antagonist protocol	2250	8	11	926.6	7.77	0.59	2	3						0	0	1		0
2017060585	41	36	0	3	1	1	0	23.5	12.07	34.53	0.57	8.63	0.35	0.84	14	0	Follicular phase long-acting protocol	4950	17	16	4019	1.71	0.81	8	10					3	2	1	1	no	0
2017060623	43	50	0	12	0	0	0	21	16.1	43.64	0.43	5.17	0.26	0.51	7	6	Luteal phase short-acting long protocol	3300	11	12	371.5	0.69	0.03	1	0						0	0	0		0
2017060696	35	34	1	8	1	1	0	23.1	15.65	25.75	0.37	6.17	0.15	0.28	14	5	Luteal phase short-acting long protocol	3600	12	18	1398	1.86	0.2	2	2					3	2	0	1	yes	1
2017060834	38	35	1	3	1	0	0	23.1	13.12	29.61	0.33	6.09	0.35	0.41	8	0	Follicular phase long-acting protocol	5400	18	10	1592	0.47	0.41	4	7					3	2	0	1	yes	1
2017061007	26	29	0	2	0	0	0	19.5	78.92	47.05	0.66	57.12	0.25	0.01	5	0	Mild stimulation protocol	150	1	5	305.7	8.38	0.68	1	0						0	0	0		0
2017061031	38	45	1	3	2	2	0	26	11.46	35.48	0.44	4.84	0.17	0.73	10	0	Follicular phase long-acting protocol	3300	11	12	959.2	0.25	0.15	6	5					3	2	0	1	no	0
2017061039	37	37	1	8	1	1	0	22.1	14.19	15.3	0.7	5.41	0.16	0.32	5	4	Luteal phase short-acting long protocol	3900	13	12	1966	1.92	0.32	3	3					3	2	0	1	no	0
2017061135	31	33	1	6	1	0	1	16.9	14.71	99.76	0.19	6.69	0.03	0.34	7	1	GnRH antagonist protocol	2400	8	9	1687	6	0.46	1	4					3	2	0	1	no	0
2017061200	40	46	1	9	2	2	0	27.3	11.37	35.6	0.45	6.71	0.33	0.68	5	0	Luteal phase short-acting long protocol	2700	9	9	706.1	2.08	0.04	1	4					3	1	1	1	no	0
2017061232	45	39	1	6	1	1	0	18.34	35.05	16.84	0.28	15.86	0.06	0.1	11	0	Natural cycle	0	0	6	250.4	27.28	0.45	0	0						0	0	0		0
2017061358	34	36	0	10	0	0	0	21.5	23.31	14.53	0.29	9.32	0.07	0.46	12	0	Luteal phase short-acting long protocol	3000	11	12	2633	2.12	0.61	6	3						0	0	1		0
2017061360	29	29	0	7	0	0	0	28.3	20.79	11.42	0.88	7.97	0.21	0.15	5	1	Luteal phase short-acting long protocol	2700	9	11	519.2	3.35	0.22	1	2						0	0	1		0
2017061463	32	31	0	5	0	0	0	24.2	10.07	31.3	0.48	6	0.07	0.43	14	2	Luteal phase short-acting long protocol	3600	12	12	2371	1.98	0.68	3	3					3	2	0	1	no	0
2017061548	45	51	1	1	2	1	1	25.2	13.82	20.03	0.82	7	0.06	0.78	9	5	Follicular phase long-acting protocol	4200	14	10	2042	0.19	0.83	7	8					3	2	0	1	no	0
2017061590	41	39	0	17	0	0	0	19.9	35.16	71.74	0.12	25.31	0.03	0.09	6	1	Mild stimulation protocol	450	3	6	305.4	6.31	0.54	2	2						0	0	1		0
2017061876	42	42	1	12	3	1	1	22.04	20.65	15.31	0.75	8.96	0.31	0.37	6	0	Luteal phase short-acting long protocol	3225	11	16	899.7	1.46	0.17	2	0						0	0	0		0
2017070030	42	40	1	3	2	1	1	24.6	12.27	21.61	0.37	2.7	0.13	0.24	8	3	Luteal phase short-acting long protocol	3300	11	12	1275	0.63	0.26	5	6					3	2	1	1	no	0
2017070035	41	35	0	7	1	1	0	18.4	28.83	12.33	0.55	4.82	0.21	0.17	10	0	GnRH antagonist protocol	4500	15	14	2663	2.41	1.04	4	5					3	2	0	1	no	0
2017070066	38	40	1	2	3	1	2	22.3	30.73	25.5	0.37	11.14	0.12	0.13	5	3	Luteal phase short-acting long protocol	4500	15	15	629.6	6.09	0.67	1	1						0	0	1		0
2017070097	29	28	0	6	0	0	0	25.4	11.37	356.7	0.53	3.44	0.38	0.16	7	1	Natural cycle	0	0	5	180.6	1.99	0.91	0	0						0	0	0		0
2017070310	24	25	0	4	0	0	0	18.8	14.61	30.26	0.5	5.91	0.12	0.54	10	3	Luteal phase short-acting long protocol	2700	9	3	5	1.44	0.67	0	0						0	0	0		0
2017070356	36	35	1	2	3	1	1	22.9	10.74	20.8	0.37	4.84	0.15	0.4	9	6	GnRH antagonist protocol	3000	10	12	2802	1.3	0.6	7	8					3	2	0	1	yes	1
2017070420	29	26	0	1	1	0	0	26.3	11.35	26.67	0.68	3.45	0.22	0.77	7	0	Follicular phase long-acting protocol	4200	14	12	2207	0.75	0.28	6	9						0	0	1		0
2017070500	42	41	1	14	1	1	0	24.8	12.48	47.16	0.6	3.85	0.09	0.77	9	3	GnRH antagonist protocol	1800	6	10	683.6	7.75	0.42	2	1						0	0	1		0
2017070512	43	43	1	1	1	1	0	25	13.06	26.38	0.53	6.44	0.04	0.64	4	3	Follicular phase long-acting protocol	3900	13	6	419.6	0.47	0.33	2	3					3	2	1	1	yes	1	√
2017070668	49	51	1	6	2	1	1	28.4	10.13	21.25	0.32	3.71	0.08	0.51	6	5	GnRH antagonist protocol	3000	10	12	468	2.39	0.06	1	2						0	0	1		0
2017070750	45	46	1	17	2	1	1	22.5	15.84	74.63	0.7	13.82	0.09	0.01	7	1	Mild stimulation protocol	1200	8	6	69.07	7.9	0.65	1	0						0	0	0		0
2017070760	40	39	1	3	0	0	0	24	22.51	33.18	2.17	5.45	0.03	0.05	3	0	PPOS	1200	8	6	453.2	1.1	0.64	1	0						0	0	0		0
2017070887	36	34	0	3	5	1	1	20.8	14.25	31.07	0.41	6.87	0.18	0.51	7	4	Luteal phase short-acting long protocol	3675	12	11	1489	2.95	0.38	2	3					3	2	0	1	no	0
2017070915	20	27	0	2	0	0	0	21.1	11.52	29.14	0.69	4.89	0.12	0.51	9	6	Follicular phase long-acting protocol	3750	13	17	1131	0.86	0.23	5	7						0	0	1		0
2017070985	46	42	1	3	3	1	2	22.5	17.07	49.82	0.42	10.75	0.16	0.6	9	3	PPOS	3900	14	6	1004	4	0.43	1	1						0	0	1		0
2017071009	45	43	1	4	3	1	1	24.8	11.85	51.34	0.52	4.47	0.32	0.23	6.5	1	GnRH antagonist protocol	2400	8	10	274.6	6.15	0.81	1	1					3	1	0	1	no	0
2017071050	46	49	1	2	1	1	0	19.5	11.3	105.8	0.74	8.67	0.17	0.36	5	3	Mild stimulation protocol	2400	16	6	200.5	49.46	0.66	0	0						0	0	0		0
2017071084	46	46	1	2	3	1	2	22.5	10.04	19.39	0.36	2.16	0.19	0.54	9	2	Luteal phase short-acting long protocol	5100	17	12	1066	1.08	0.2	2	3					3	2	0	1	no	0
2017071262	34	34	0	10	0	0	0	23.4	15.17	94.54	1.71	26.59	0.08	0.78	9	6	Follicular phase long-acting protocol	4500	15	10	3128	1.03	1.99	7	5					3	2	1	1	no	0
2017071278	44	44	1	5	3	1	2	22.9	12.4	62.2	0.26	5.51	0.29	0.11	14	2	GnRH antagonist protocol	5100	18	8	598	14.19	0.44	2	0						0	0	0		0
2017071528	29	29	1	3	1	0	1	23.3	21.21	501.7	0.54	2.79	0.14	0.16	9	2	Mild stimulation protocol	1350	8	10	113.2	93.72	0.67	0	0						0	0	0		0
2017071825	32	33	0	10	0	0	0	20.03	14.68	33.82	0.28	5.8	0.06	0.52	8	6	Luteal phase short-acting long protocol	2625	12	13	5538	1.61	1.21	11	5					3	2	0	1	yes	1	√
2017071866	30	28	0	6	0	0	0	18.8	17.26	38.33	0.17	5.39	0.11	0.55	10	2	Follicular phase long-acting protocol	5400	18	11	3952	0.77	0.81	5	6					3	2	0	1	yes	1
2017072013	41	54	1	5	3	1	2	22	17.35	22.08	0.49	8.88	0.17	0.12	9	1	GnRH antagonist protocol	2700	9	11	992.3	3.08	0.87	2	3						0	0	1		0
2017072017	45	44	1	8	3	1	2	24.6	20.85	5	0.57	10.25	0.18	0.13	3	0	GnRH antagonist protocol	3000	10	7	444.2	4.9	0.68	1	2						0	0	1		0
2017072087	42	42	1	5	3	1	1	21.6	15.62	47.84	0.63	4.7	0.28	0.46	10	5	Luteal phase short-acting long protocol	3000	10	12	1750	2.12	0.47	6	1						0	0	1		0
2017072124	28	31	0	4	0	0	0	21.1	15.02	303.4	0.44	6.65	0.09	0.02	8	0	PPOS	675	4	6	408.4	6.13	0.28	1	0						0	0	0		0
2017072151	37	34	1	2	1	1	0	22.6	20.55	23.31	0.36	4.92	0.07	0.2	4	6	Luteal phase short-acting long protocol	4200	14	13	841.4	2.79	0.33	2	1						0	1	1		0
2017080010	29	33	0	4	0	0	0	17.5	21.29	23.37	0.44	7.98	0.23	0.29	7	4	Follicular phase long-acting protocol	3450	14	13	2083	0.51	0.62	5	9					3	2	1	1	yes	1
2017080022	32	33	0	4	0	0	0	25	15.21	69.23	0.88	7.82	0.44	0.08	10	6	Luteal phase short-acting long protocol	5100	17	13	923.6	3.61	1.31	2	1						0	1	1		0
2017080128	28	29	0	2	1	1	0	30.1	31.86	39.14	2.74	26.46	0.08	0.02	10	4	Mild stimulation protocol	1575	9	12	268.1	19.48	1.07	1	1					2	1	0	1	yes	1
2017080404	40	38	0	1	0	0	0	24.1	18.49	26.24	0.56	10.16	0.15	0.05	10	3	GnRH antagonist protocol	2700	9	12	759.3	5.1	0.66	2	2						0	0	1		0
2017080417	26	29	0	1	0	0	0	24.2	13.86	44.71	0.52	4.69	0.13	0.73	7	5	Follicular phase long-acting protocol	4125	15	11	2141	1.49	0.56	5	3					3	2	0	1	no	0
2017080448	36	38	1	6	2	1	1	23.88	39.01	27.46	0.78	21.02	0.3	0.13	5	1	Mild stimulation protocol	300	2	7	556.4	8.59	0.51	0	0						0	0	0		0
2017080572	27	27	0	8	1	1	0	26.8	11.32	129.2	0.24	0.22	0.06	0.21	9	4	Luteal phase short-acting long protocol	4425	17	12	692.6	0.38	0.05	2	4					3	2	1	1	yes	1
2017080692	44	45	1	2	2	2	0	19.6	15.96	54.27	0.17	4.98	0.07	0.21	9	2	GnRH antagonist protocol	3300	11	9	3682	4	1.91	8	5					3	2	0	1	yes	1	√
2017080752	30	32	0	5	0	0	0	24.2	14.89	14.67	0.6	6.65	0.46	0.09	8	1	PPOS	3300	14	7	322.9	2.43	0.67	1	0						0	0	0		0
2017080843	31	30	0	1	0	0	0	22.9	10.71	59.26	0.41	3.03	0.16	0.82	17	4	Follicular phase long-acting protocol	2700	9	12	160	0.21	0.03	1	1					3	1	0	1	yes	1
2017080943	40	38	1	1	2	0	2	24.7	13.25	561.6	0.35	14.57	0.15	0.81	7	2	Follicular phase long-acting protocol	6300	21	8	993.3	0.98	0.14	1	2						0	0	1		0
2017081121	29	27	0	1	0	0	0	19.5	10.32	92.04	0.25	1.96	0.25	0.17	7	5	Follicular phase long-acting protocol	5400	18	12	821.8	2.23	0.18	2	2						0	0	1		0
2017081244	32	33	1	1	1	1	0	26	16.28	9.14	0.45	8.01	0.15	0.17	9	4	Follicular phase long-acting protocol	4500	15	15	587	0.73	0.12	3	4					3	2	1	1	yes	1
2017081401	41	38	1	20	1	0	1	19.5	11.99	40.88	0.46	8.72	0.05	0.59	7	3	Follicular phase long-acting protocol	3900	13	13	894.3	1.35	0.36	2	7					3	2	1	1	no	0
2017081433	46	49	1	5	3	1	2	24.7	11	24.43	0.42	7.31	0.21	0.1	2	3	GnRH antagonist protocol	2400	8	11	581.1	2.17	0.12	1	1						0	0	1		0
2017081628	39	43	1	8	3	0	1	21.5	10.95	41.22	0.38	3.41	0.14	0.37	16	2	GnRH antagonist protocol	2100	7	11	404.2	7.17	0.18	0	1					3	1	0	1	no	0
2017081722	42	39	1	8	1	0	0	31.3	10.24	46.5	0.52	3.31	0.25	0.18	11	2	GnRH antagonist protocol	2400	8	11	1314	2.78	0.23	2	2					3	2	0	1	no	0
2017081767	47	50	1	4	4	2	2	23.4	15.09	255.1	2.7	8.72	0.17	0.55	4	2	Mild stimulation protocol	300	2	3	402.2	5.74	0.47	1	0						0	0	0		0
2017090090	39	44	1	2	1	0	1	21.3	10.23	57.5	0.75	4.4	0.28	0.72	7	5	Follicular phase long-acting protocol	3650	13	13	1758	0.37	1.24	6	2					3	1	0	1	no	0
2017090153	45	47	1	1	1	1	0	23.4	16.88	44.19	0.63	4.93	0.25	0.56	9	1	GnRH antagonist protocol	2700	9	8	1090	11.11	0.26	1	3						0	0	1		0
2017090222	35	36	1	2	1	0	1	18.4	20.42	41.37	0.66	5.03	0.24	0.34	6	2	Follicular phase long-acting protocol	3900	13	10	727	5.76	0.18	1	2						0	0	1		0
2017090331	40	37	1	3	2	1	1	24	13.39	21.42	0.8	4.95	0.12	0.29	4	4	GnRH antagonist protocol	2700	9	10	434.4	12.66	0.53	1	1						0	0	1		0
2017090460	49	46	1	2	3	2	1	22.8	11.42	44.67	0.25	3.66	0.18	0.55	8	0	GnRH antagonist protocol	3300	11	16	825.4	1.59	0.22	1	6					3	2	0	1	no	0
2017090603	43	38	1	8	1	1	0	23.7	15.91	7.63	0.28	3.98	0.19	0.18	12	2	PPOS	1500	10	9	717.8	5.76	0.3	1	2						0	1	1		0
2017090630	41	42	1	6	2	1	1	22.6	13.46	1036	0.95	4.2	0.26	0.8	4	4	Follicular phase long-acting protocol	3600	12	12	1726	0.59	0.97	5	10						0	0	1		0
2017090664	33	31	0	6	0	0	0	22.9	13.24	606.5	0.12	2.65	0.07	0.23	11	0	PPOS	1200	8	4	606.4	2.65	0.18	1	0						0	0	0		0
2017090988	27	34	0	5	0	0	0	18.6	11.17	96.65	0.49	10.69	0.15	0.33	6	2	Mild stimulation protocol	3675	20	6	559.5	3.15	0.44	1	3						0	0	1		0
2017090989	41	44	1	2	1	1	0	22.4	12.68	39.28	0.46	4.75	0.07	0.31	6	0	Luteal phase short-acting long protocol	2850	10	9	921.4	2.65	0.76	4	1						0	0	1		0
2017091015	41	41	1	1	2	1	1	27.9	12.97	5475	0.45	1.96	0.08	0.97	10	4	Follicular phase long-acting protocol	5400	18	16	1282	1.01	0.1	5	9					3	2	0	1	no	0
2017091051	45	47	1	4	1	0	1	21.48	31.35	18.1	0.47	9.17	0.21	0.22	5	4	PPOS	1050	7	6	382.2	3.62	0.24	1	0						0	0	0		0
2017091490	34	34	1	1	1	0	0	24.4	10.8	6.55	0.79	2.9	0.34	0.89	8	5	Follicular phase long-acting protocol	3300	11	19	599.4	0.17	0.97	4	6	6	5	2	1		0	0	1		0
2017091637	42	40	0	10	0	0	0	25.4	11.44	101.8	0.18	8.49	0.1	0.14	8	3	Luteal phase short-acting long protocol	4200	14	9	520.2	1.78	0.08	1	2	1	1				0	0	1		0
2017100085	42	58	0	4	0	0	0	25	11.22	31.85	0.16	5.1	0.02	0.52	9	6	Luteal phase short-acting long protocol	5100	17	14	1894	3.55	0.34	1	3	3	3	2	2	3	2	0	1	no	0
2017100224	42	41	1	4	3	1	2	25.3	14.32	29.56	0.62	3.56	0.17	0.5	7	2	Follicular phase long-acting protocol	4800	16	11	4293	1.7	1.31	10	12	10	8	4	4	3	2	0	1	yes	1
2017100241	36	37	1	5	2	0	2	24.2	30.66	16	0.54	11.88	0.54	0.04	4	1	PPOS	750	5	6	378.3	4.25	0.45	1	1	1	1	1	1		0	0	1		0
2017100368	37	37	1	2	2	1	1	21.2	12.52	479.4	0.92	4.19	0.08	0.59	5	3	Follicular phase long-acting protocol	5850	20	8	838.7	0.52	0.09	1	3	3					0	0	1		0
2017100400	27	24	1	3	1	0	1	20.9	13.68	53.09	0.67	3.95	0.42	0.7	9	3	GnRH antagonist protocol	2400	8	14	312.2	6.91	0.24	1	0						0	0	0		0
2017100427	34	34	1	10	1	1	0	24	13.51	42.96	0.8	5.6	0.25	0.57	6	4	Luteal phase short-acting long protocol	3600	12	14	1849	3.62	0.41	4	2			1		3	1	0	1	yes	1
2017100776	47	48	0	11	0	0	0	20.6	32.09	99.06	0.59	17.31	0.19	0.05	4	1	Mild stimulation protocol	1800	12	9	419.2	9.61	0.5	1	1						0	0	1		0
2017100845	30	35	0	4	0	0	0	22.9	19.92	19.57	0.32	4.35	0.11	0.17	9	1	GnRH antagonist protocol	3600	13	12	701.4	8.62	0.58	2	3			1			0	0	1		0
2017100945	42	44	1	1	1	0	1	22.6	12.76	77.19	0.32	4.2	0.14	1.06	7	4	GnRH antagonist protocol	2400	8	10	1288	3.22	0.23	3	3			1			0	0	1		0
2017100974	44	42	1	5	3	1	2	24.8	10.37	26.82	0.66	4.54	0.19	0.14	7	0	PPOS	3300	16	7	329.5	5.06	0.82	0	0						0	0	0		0
2017100983	32	35	1	4	2	0	2	21.1	12.51	16.84	0.83	4.03	0.37	0.65	5	5	Follicular phase long-acting protocol	3900	13	11	1118	0.32	0.62	3	6			4		3	2	0	1	yes	1
2017101021	34	33	0	10	0	0	0	20.4	22.52	28.68	0.38	4.64	0.07	0.69	12	4	Follicular phase long-acting protocol	3900	13	12	2136	0.91	0.49	4	5			2		3	2	1	1	no	0
2017101022	47	35	1	5	4	1	2	22.6	10.75	6.82	0.37	6.68	0.05	0.5	5	1	GnRH antagonist protocol	2400	8	8	926	6.77	0.43	3	0						0	0	0		0
2017101142	29	28	1	4	1	1	0	23.44	23.04	74.35	1.73	8.37	0.16	0.39	14	2	Luteal phase short-acting long protocol	1500	11	17	1852	5.23	0.52	5	4			3		3	2	1	1	yes	1	√
2017101282	47	47	1	1	1	1	0	22.6	10.26	31.58	0.49	3.32	0.21	0.17	9	3	GnRH antagonist protocol	3300	11	13	665.2	9.09	0.75	1	2			2		3	2	0	1	no	0
2017101350	37	35	1	1	3	2	1	25	10.68	22.6	0.65	4.22	0.3	0.57	4	1	Luteal phase short-acting long protocol	4800	16	11	281.1	1	0.23	1	1			1		3	1	0	1	no	0
2017101446	42	52	1	3	2	0	2	24	14.98	50.62	0.41	4.72	0.12	0.29	6	1	GnRH antagonist protocol	3000	10	10	1166	4.89	0.25	2	4						0	1	1		0
2017101471	35	38	1	2	3	1	2	24.1	13.7	86.37	0.53	6.53	0.27	0.46	9	3	Luteal phase short-acting long protocol	3600	12	16	2001	3.76	0.43	5	3						0	0	1		0
2017101526	45	51	1	1	1	1	0	22.3	19.59	10.88	0.52	6.72	0.09	0.2	3	0	GnRH antagonist protocol	3600	13	6	608.3	5.96	0.4	1	2			1			0	0	1		0
2017101535	35	35	1	8	3	1	2	21.3	10.61	47.17	0.45	4.78	0.36	0.62	14	4	Luteal phase short-acting long protocol	3225	11	16	3702	1.52	1.51	8	8			4		3	2	0	1	yes	1
2017101706	29	29	0	1	0	0	0	25.7	26.23	14.25	0.4	9.09	0.03	0.16	4	3	Luteal phase short-acting long protocol	3000	10	16	1309	3.44	0.17	3	5			2		3	2	0	1	yes	1
2017101724	44	46	1	1	2	1	1	23.7	11.67	37.6	0.72	5.26	0.26	0.18	5	5	GnRH antagonist protocol	2400	8	7	327	16.7	0.55	1	1						0	0	1		0
2017101850	39	37	1	3	3	1	2	22.9	13.28	125.7	0.4	5.5	0.19	0.2	6	1	GnRH antagonist protocol	2100	7	6	1000	5.6	0.32	2	1			1			0	0	1		0
2017110018	30	34	1	1	4	1	2	21.2	11.46	9.9	0.13	4.81	0.06	1.08	3	0	Luteal phase short-acting long protocol	4125	16	15	4955	2.27	0.82	8	10			4		3	2	0	1	no	0
2017110026	35	33	0	1	0	0	0	25	10.16	65.73	0.38	4.69	0.18	0.78	7	3	Follicular phase long-acting protocol	4162.5	14	8	4212	0.27	2.26	8	11			3		3	2	0	1	yes	0
2017110074	38	35	1	2	1	1	0	23.9	14.98	42.07	1	7.38	0.47	0.21	10	4	Follicular phase long-acting protocol	4200	14	10	1676	1.2	0.25	5	5			3		3	2	0	1	yes	1
2017110257	41	42	0	19	0	0	0	24.2	24.19	38.16	0.19	7.7	0.12	0.06	14	1	GnRH antagonist protocol	2400	8	15	638.3	3.86	0.28	2	2			2			0	0	1		0
2017110260	48	48	1	1	2	1	1	22.4	19.45	37.81	0.57	11.18	0.08	0.19	5	3	GnRH antagonist protocol	2100	7	9	197.5	14.7	0.52	1	0						0	0	0		0
2017110421	34	33	0	6	0	0	0	21.7	15.17	12.45	0.28	7.09	0.03	0.79	8	4	Luteal phase short-acting long protocol	4500	15	14	2648	1.81	0.78	4	9						0	0	1		0
2017110520	40	38	1	2	1	1	0	22.8	13.71	19.95	0.53	7.18	0.24	0.83	9	2	Luteal phase short-acting long protocol	3000	10	13	1532	3.28	0.54	4	4			2		3	2	0	1	yes	1
2017110698	41	43	1	2	3	1	2	22.6	16.94	19.49	0.42	6.51	0.1	0.14	9	2	GnRH antagonist protocol	2400	8	10	488.1	3.13	0.45	2	0						0	0	0		0
2017110721	36	36	1	6	4	2	2	23.8	13.66	2676	0.57	0.32	0.26	0.33	8	1	Follicular phase long-acting protocol	4500	15	11	2676	0.32	0.57	6	7			2		3	2	0	1	no	0
2017110765	32	35	0	3	0	0	0	22.6	28.92	78.22	3.4	24.86	0.18	0.02	0.7	0	Mild stimulation protocol	1050	7	7	108.4	52.52	0.8	0	1						0	0	1		0
2017110930	35	35	1	7	3	1	2	24.6	12.26	45.82	0.39	7.97	0.39	0.51	12	2	Luteal phase short-acting long protocol	3300	11	6	2258	5.69	0.34	3	4			2		3	1	0	1	yes	0
2017111294	35	36	1	13	1	0	1	28	21.48	48.79	0.97	12.63	0.38	0.02	7	2	Mild stimulation protocol	1200	8	7	210.2	8.34	0.69	0	0						0	0	0		0
2017111309	38	36	1	3	2	1	1	23.4	10.06	17.95	0.58	3.01	0.15	0.29	5	3	Luteal phase short-acting long protocol	2700	9	14	1785.3	2.02	0.33	5	3			1		3	1	0	1	no	0
2017111368	32	32	1	2	2	1	1	19.49	25.43	13.04	0.51	8.07	0.08	0.12	6	3	Luteal phase short-acting long protocol	2475	10	14	2279	2.2	0.94	4	4			2		3	2	0	1	no	0
2017111417	45	48	1	4	2	1	1	22.6	11.41	32.88	0.41	6.82	0.14	0.38	7	5	GnRH antagonist protocol	3000	10	13	1245	2	0.52	2	3			3		3	2	0	1	no	0
2017111452	28	27	1	1	1	0	1	22.9	19.44	26.56	0.91	8.29	0.36	0.54	5	3	Follicular phase long-acting protocol	4550	16	10	1717	1.51	0.99	7	7			2		3	2	0	1	no	0
2017111676	26	27	1	3	1	0	1	25.6	14.8	31.19	0.65	4.07	0.3	0.35	5	3	Luteal phase short-acting long protocol	3900	13	10	690.8	2.96	0.17	2	3						0	0	1		0
2017111694	42	44	1	4	1	1	0	22.9	27.33	95.53	0.79	7.58	0.11	0.04	7	2	Luteal phase short-acting long protocol	3075	11	3	746.2	5.31	0.59	2	2			2			0	0	1		0
2017111777	33	31	1	3	2	1	1	22.1	17.63	29.93	0.5	1.94	0.16	0.19	2	0	PPOS	600	4	5	353.2	5.12	0.37	1	1						0	1	1		0
2017120073	28	27	0	4	0	0	0	18.4	26.62	45.37	0.54	12.67	0.17	0.03	7	5	PPOS	1050	7	4	256.3	2.64	0.479	1	0						0	0	0		0
2017120074	42	41	1	7	3	1	2	25.6	19.7	12.76	0.36	7.19	0.34	0.02	11	0	Natural cycle	0	0	10	448.2	9.79	0.85	2	1						0	0	1		0
2017120078	47	46	1	20	3	3	0	18.4	16.11	61.08	0.36	4.44	0.15	0.24	10	1	PPOS	1050	7	2	393.2	2.62	0.36	1	0						0	0	0		0
2017120086	44	44	1	1	2	1	1	22.6	18.09	16.89	0.85	10.97	0.28	0.37	8	3	GnRH antagonist protocol	2400	8	10	1171	1.74	0.25	4	3			2		3	2	0	1	no	0
2017120095	44	45	1	8	2	1	1	23.4	13.67	35.64	0.43	9.72	0.14	0.3	8	2	GnRH antagonist protocol	2400	8	9	366.7	8.12	0.58	1	1						0	0	1		0
2017120522	33	35	1	3	3	1	2	22.6	12.93	16.32	0.48	6.68	0.24	0.51	8	5	Follicular phase long-acting protocol	4200	14	10	325	0.97	0.06	1	1			1			0	0	1		0
2017120563	43	43	1	2	4	2	2	20.2	13.81	38.08	0.35	7.69	0.06	0.45	6	2	Luteal phase short-acting long protocol	450	3	7	469.8	2.98	0.36	1	1						0	0	1		0
2017120753	42	44	1	2	0	0	0	21.1	11.83	139.4	0.33	5.81	0.48	0.44	13	2	Luteal phase short-acting long protocol	3000	10	13	1481	2.3	0.67	3	2			2			0	0	1		0
2017120988	32	35	0	4	2	1	1	20.82	10.62	16.19	0.15	5.6	0.04	0.68	6	6	Luteal phase short-acting long protocol	3225	13	11	1110	2.29	0.28	2	3			2		3	2	0	1	yes	1
2017121137	34	33	1	5	2	1	1	23.4	21.86	17.42	0.23	7.03	0.08	0.22	6	0	Luteal phase short-acting long protocol	3000	10	15	1369	3.24	0.27	4	3			1		3	1	0	1	no	0
2017121225	44	44	1	6	3	2	1	20.4	21.19	27.44	0.42	11.64	0.16	0.05	13	2	Natural cycle	0	0	8	190.3	36.63	0.83	1	1			1			0	0	1		0
2017121303	36	34	0	6	1	0	1	22.27	29.86	9.72	0.54	11.61	0.23	0.2	9	5	Luteal phase short-acting long protocol	3000	10	13	1353	4.59	0.8	3	3			3		3	2	0	1	no	0
2017121352	40	41	1	5	3	1	2	22	32.15	5	0.37	11.94	0.12	0.13	8	1	Mild stimulation protocol	1950	13	7	488.5	28.52	0.49	1	1						0	0	1		0
2017121358	24	24	1	1	0	0	0	25.1	11.95	251.6	0.73	38.9	0.31	0.12	3	0	PPOS	2475	11	6	469	4.67	0.76	1	1						0	0	1		0
2017121617	43	45	1	3	2	0	1	23.4	36.61	62.61	0.41	26.68	0.32	0.01	5.6	1	PPOS	1200	8	7	354.8	7.78	0.31	1	0						0	0	0		0
2017121660	41	39	0	20	0	0	0	22.4	16.31	22.14	0.71	6.62	0.21	0.66	6	4	Luteal phase short-acting long protocol	3900	13	13	1932	2.1	0.55	4	4			2		3	2	1	1	no	0
2017121681	32	33	1	3	2	2	0	24	12.47	7.72	0.03	7.49	0.17	0.05	4	5	Luteal phase short-acting long protocol	3900	13	14	450.04	1.68	0.22	1	0						0	1	0		0
2017121713	41	44	1	8	2	0	1	22.7	14.51	11.52	0.42	7.1	0.09	0.55	10	3	Luteal phase short-acting long protocol	4800	16	9	1791	2.28	0.95	3	4			3		3	2	0	1	no	0
2018010111	43	44	1	4	4	2	2	20.4	24.09	7.92	0.85	9.42	0.13	1.07	7	3	Follicular phase long-acting protocol	3600	12	10	734.7	1.59	0.11	1	1			1		3	1	0	1	no	0
2018010122	38	39	0	10	0	0	0	28.8	10.59	51.2	0.43	6.26	0.2	0.76	9	6	Luteal phase short-acting long protocol	2700	9	13	756.6	3.74	0.15	1	1						0	1	1		0
2018010208	39	39	1	1	1	1	0	21.7	12.75	155.4	0.46	15.31	0.34	0.05	2	2	Mild stimulation protocol	1050	7	6	751.8	4.9	0.46	2	1						0	0	1		0
2018010243	24	26	0	1	0	0	0	24.8	54.72	73.03	0.41	31.55	0.19	0.02	6	0	PPOS	975	6	8	367	12.45	0.49	1	0						0	0	0		0
2018010295	31	31	0	5	0	0	0	19.1	10.3	19.88	0.82	4.87	0.34	0.17	8	1	GnRH antagonist protocol	2100	7	6	322.8	5.68	0.89	1	2			1			0	0	1		0
2018010455	41	32	1	3	1	1	0	20.4	15.93	1017	0.31	1.21	0.13	0.95	4	3	Follicular phase long-acting protocol	3900	13	10	1350	1.17	0.45	3	5			1		3	1	0	1	no	0
2018010456	43	40	1	2	2	1	1	21.5	12.54	62.8	0.36	5.65	0.05	0.33	11	4	Mild stimulation protocol	450	3	5	109.4	5.26	0.18	1	0						0	0	0		0
2018010462	46	46	1	19	2	0	2	29.3	12.41	5	0.45	3.86	0.34	0.03	4	3	Mild stimulation protocol	600	4	6	117.1	10.86	0.51	1	0						0	0	0		0
2018010588	41	40	1	3	3	1	2	18.5	10.83	39.77	2.04	8.06	0.13	0.97	7	4	Luteal phase short-acting long protocol	3600	12	14	1111	2.35	0.72	3	2			2	1	3	2	0	1	yes	1
2018010985	35	37	0	13	0	0	0	30.5	11.39	21.37	0.64	2.86	0.05	0.49	5	0	Follicular phase long-acting protocol	4200	14	9	1102	0.9	0.62	5	9			5	5	3	2	1	1	yes	1	√
2018011079	41	41	1	1	3	1	2	21.9	12.42	476.8	0.39	1.84	0.19	0.76	9	6	Luteal phase short-acting long protocol	4325	14	14	1921	1.46	0.32	5	3			2	1	3	2	0	1	no	0
2018011362	44	46	1	2	1	1	0	27.4	27.42	24.83	0.86	9.02	0.18	0.23	5	3	Mild stimulation protocol	900	6	6	169.2	22.79	0.37	1	1						0	0	1		0
2018011482	39	38	1	2	2	1	1	26.8	11.53	9.67	0.56	3.82	0.22	0.35	8	5	PPOS	1425	6	4	482.9	8.52	0.69	2	0						0	0	0		0
2018011492	38	41	1	13	1	1	0	20	28.27	92	0.31	13.34	0.24	0.07	11	3	GnRH antagonist protocol	3900	13	16	500.4	12.48	0.19	1	1			1	1		0	0	1		0
2018020216	38	47	1	2	2	1	1	21.6	30.38	18.16	0.37	10.11	0.18	0.47	6	5	GnRH antagonist protocol	2400	8	9	498.2	6.85	0.71	1	1			1	1	3	1	0	1	no	0
2018020480	42	43	1	1	2	1	1	20.5	16.5	31.42	0.64	8.62	0.15	0.49	7	5	Follicular phase long-acting protocol	4200	14	11	3846	1.07	0.75	10	9			2	2	3	2	0	1	no	0
2018020543	41	39	1	3	4	1	0	25.6	14.19	82.83	0.31	4.48	0.1	0.72	8	3	GnRH antagonist protocol	3000	10	8	378.7	9.24	0.11	1	1						0	0	1		0
2018020794	36	40	1	1	3	1	2	23.7	17.52	37.65	0.45	6.31	0.1	0.23	6	3	GnRH antagonist protocol	2400	8	7	1424	6.53	0.6	3	3			3	3	3	1	0	1	yes	1
2018020861	29	27	1	2	0	0	0	19.1	30.98	73.43	0.27	6.58	0.33	0.94	7	2	Follicular phase long-acting protocol	4200	14	10	2183	0.36	0.91	6	5			2	2	3	2	0	1	yes	1	√
2018020866	44	43	1	22	1	0	1	24.3	15.91	49.04	1.42	11.79	0.24	0.84	10	2	Luteal phase short-acting long protocol	3300	11	13	1793	3.32	0.3	3	5			2	2	3	2	0	1	no	0
2018021197	28	29	0	5	1	0	0	18.1	12.51	25.99	1.17	3.94	0.39	0.7	16	6	Follicular phase long-acting protocol	4200	14	13	1948	1.32	0.77	6	2			1	1	3	1	0	1	no	0
2018030066	35	31	1	2	0	0	0	21.3	20.21	408.9	0.56	3.21	0.05	0.47	6	4	Follicular phase long-acting protocol	3600	12	7	1719	0.65	0.44	5	3						0	0	1		0
2018030121	37	37	1	4	1	1	0	19.8	11.32	26.4	1.37	3.8	0.43	0.55	7	5	Follicular phase long-acting protocol	5400	18	14	1258	1.11	0.95	3	3			1	1	3	1	0	1	no	0
2018030133	41	44	1	9	2	1	1	22	18.6	235.4	0.41	7.22	0.09	0.27	5	1	Mild stimulation protocol	975	5	5	206.8	2.51	0.48	0	0						0	0	0		0
2018030234	31	31	0	8	0	0	0	21.6	16.43	18.19	1.16	8.69	0.42	0.29	5	2	PPOS	1350	9	5	1003	4.18	0.86	2	1						0	0	1		0
2018030484	27	28	0	4	0	0	0	20	15.75	171	0.26	22.61	0.24	0.02	12	0	PPOS	975	5	18	188.8	4.46	0.21	1	0						0	0	0		0
2018030596	39	54	0	3	0	0	0	23.4	35.16	6.8	0.63	8.67	0.06	0.2	8	6	Luteal phase short-acting long protocol	4200	14	16	1270	4.05	0.65	2	4						0	1	1		0
2018030635	44	47	1	1	2	0	2	22.8	10.18	17.07	1.08	4.71	0.29	0.73	6	1	Follicular phase long-acting protocol	3900	13	11	742.7	0.27	0.86	2	2			2	2	3	2	0	1	no	0
2018030665	36	32	1	11	2	1	0	22.5	13.15	39.39	0.29	5.19	0.15	0.5	12	4	Luteal phase short-acting long protocol	3000	10	14	1761	3.06	0.66	5	4			1	1	3	1	0	1	yes	1
2018030826	36	39	0	10	0	0	0	22.6	10.72	27.38	0.47	5.93	0.18	0.49	8	4	Follicular phase long-acting protocol	5400	18	8	2128	2.4	1.15	5	5						0	0	1		0
2018031011	30	33	0	7	0	0	0	16.02	11.11	14.53	0.25	3.86	0.05	0.36	6	5	GnRH antagonist protocol	2700	9	9	1938	0.59	0.62	5	6			1	1	3	1	0	1	no	0
2018031102	34	37	1	2	2	2	0	20.2	21.42	18.32	0.06	6.17	0.07	0.46	10	3	Follicular phase long-acting protocol	3600	12	13	943	0.56	0.38	3	2			1	1	3	1	0	1	yes	1
2018031233	44	45	1	3	4	2	1	23.4	12.81	19.55	0.24	7.91	0.09	0.36	9	3	GnRH antagonist protocol	3900	13	12	708.6	14.36	0.95	1	2			1	1		0	0	1		0
2018031468	30	33	1	3	2	1	1	27.8	11.42	22.2	0.44	5.64	0.11	0.28	10	3	Luteal phase short-acting long protocol	3000	10	12	939.1	14.51	1.06	3	3			1			0	0	1		0
2018031875	31	31	1	3	1	0	1	26.2	11.57	13.02	0.14	3.86	0.2	0.32	7	3	Follicular phase long-acting protocol	3000	10	9	266.3	1.26	0.1	1	2						0	0	1		0
2018040002	38	38	1	9	2	0	2	18.8	14.07	49.4	0.42	9.98	0.11	0.65	9	5	Follicular phase long-acting protocol	3612.5	13	7	2899	1.22	1.38	7	6			1	1	3	1	0	1	no	0
2018040004	29	28	1	6	1	0	1	25.4	16.42	13.71	0.98	5.38	0.39	0.27	10	4	Luteal phase short-acting long protocol	2400	8	12	461.4	1.67	0.07	1	2			2	1	3	2	0	1	yes	1
2018040056	37	38	0	7	0	0	0	22.9	12.78	32.79	0.9	3.92	0.28	0.36	9	4	Follicular phase long-acting protocol	5100	17	11	2921	0.86	0.91	6	6			3	3	3	2	1	1	no	0
2018040085	28	30	0	1	0	0	0	23.4	23.73	12.22	0.31	9.98	0.05	0.06	11	6	PPOS	1950	10	3	2095	2.82	0.3	3	2			1	1		0	0	1		0
2018040166	36	38	0	17	0	0	0	27.5	17.77	35.77	0.48	8.18	0.17	0.25	16	3	Follicular phase long-acting protocol	4500	15	16	1124	0.98	0.42	4	6			3	3	3	2	1	1	no	0
2018040280	45	41	1	2	1	1	0	28.9	18.61	18.79	0.38	7.36	0.33	0.27	10	1	GnRH antagonist protocol	2700	9	13	633.9	13.14	0.34	1	0						0	0	0		0
2018040359	39	34	1	2	2	1	1	22.6	12.74	22.81	0.88	7.12	0.25	0.6	5	3	Luteal phase short-acting long protocol	3000	10	11	694.1	1.23	0.3	2	3			2	2	3	2	1	1	yes	1
2018040402	37	38	0	12	0	0	0	18.9	13.94	54.07	0.27	5.06	0.16	0.9	7	3	Follicular phase long-acting protocol	3825	13	13	4532	0.92	1.87	7	10			3	3	3	2	1	1	no	0
2018040566	41	41	1	13	2	1	1	22.9	11.88	60.19	0.24	4.67	0.2	0.17	5	5	Luteal phase short-acting long protocol	3300	11	10	699.6	1.18	0.14	2	3			1	1	3	1	0	1	no	0
2018040567	35	46	1	9	2	2	0	22.8	12.87	44.96	0.18	8.05	0.33	1.04	12	2	Follicular phase long-acting protocol	3750	14	17	2574	3.03	0.64	5	7			1			0	0	1		0
2018040722	31	34	0	5	0	0	0	20.7	73.91	41.11	0.72	50.49	0.14	0.04	5	0	PPOS	1500	10	6	1045	8.21	0.37	2	1						0	0	1		0
2018040749	33	31	0	5	0	0	0	26	17.01	27.49	0.16	6.73	0.2	0.17	6	6	Follicular phase long-acting protocol	3600	12	13	1193	0.56	0.49	3	5			2	1	3	2	1	1	yes	1
2018040785	47	46	1	3	3	2	1	23.9	10.42	27.01	0.31	10.61	0.11	0.42	10	5	Follicular phase long-acting protocol	4800	16	15	1151	0.95	0.77	5	5			2	2	3	2	0	1	no	0
2018040885	44	45	1	3	1	1	0	20.7	13.42	24.36	0.59	6.42	0.06	0.67	8	5	GnRH antagonist protocol	3300	11	11	973.2	13.23	0.53	2	3			2	2	3	2	0	1	yes	0
2018040906	34	34	1	5	1	0	0	24.7	14.37	17.82	0.21	7.27	0.25	0.43	9	6	Follicular phase long-acting protocol	3600	12	12	2507	1.69	0.99	6	8			4	3	3	2	0	1	yes	1
2018041008	34	31	1	3	1	1	0	24.3	10.2	36.7	0.24	5.13	0.08	0.95	10	2	Follicular phase long-acting protocol	3300	11	8	1524	0.92	0.96	5	5			3	3	3	1	0	1	no	0
2018041071	44	47	1	3	2	1	1	23.3	18.55	25.9	0.28	6.35	0.32	0.5	5	2	Luteal phase short-acting long protocol	2700	9	8	2554	3.41	1.01	4	5			1	1	3	1	0	1	yes	0
2018041095	38	38	1	3	2	1	1	21.7	10.81	40.54	0.86	5.51	0.18	0.69	6	0	Follicular phase long-acting protocol	4200	14	12	1538	0.79	1.66	6	8			2	2	3	1	1	1	no	0
2018041171	33	35	1	1	1	0	0	23.3	16.26	24.44	0.41	5.8	0.27	0.45	6	4	Follicular phase long-acting protocol	4200	14	11	1203	0.4	0.21	7	6			3	3	3	2	0	1	yes	0
2018041228	35	32	1	3	2	0	2	22.9	12.08	15.59	0.68	7.81	0.1	0.29	3	3	Luteal phase short-acting long protocol	4500	15	6	1495	2.35	0.78	3	3			1	1	3	1	1	1	no	0
2018041306	30	30	1	4	1	0	1	25	19.67	24.52	0.74	9.13	0.43	0.25	7	5	Luteal phase short-acting long protocol	2400	8	11	490.5	2.99	0.52	1	1						0	0	1		0
2018041402	37	37	1	1	2	2	0	22	22.64	18.37	0.61	8.13	0.07	0.09	6	3	GnRH antagonist protocol	3000	10	10	373.2	6.29	0.27	0	2						0	0	1		0
2018041562	39	46	1	9	1	0	0	27.9	10.14	10.63	0.39	4.08	0.08	0.46	5	5	Luteal phase short-acting long protocol	6000	20	14	581.9	2.07	0.23	2	1						0	0	1		0
2018042189	39	45	1	9	3	1	2	22.7	10.15	7.05	0.54	6.43	0.08	0.98	7	5	Follicular phase long-acting protocol	5100	17	10	2411	0.76	0.56	5	6			1	1	3	1	0	1	no	0
2018042231	37	39	0	7	0	0	0	21.5	14.53	32.3	0.61	3.85	0.13	0.48	8	3	Follicular phase long-acting protocol	4850	17	13	3295	0.4	1.1	6	6			3	3	3	2	0	1	no	0
2018050006	28	28	1	3	1	0	1	19.53	10.66	50.75	0.32	4.52	0.19	1.06	13	5	Luteal phase short-acting long protocol	3400	12	12	3390	1.59	0.95	5	8			4	4	3	2	0	1	yes	0
2018050037	32	27	0	3	2	0	0	23.9	10.12	48.27	0.24	3.47	0.34	0.19	8	4	Luteal phase short-acting long protocol	3600	12	11	2247	1.74	1.31	5	6			4	4	3	2	0	1	yes	1	√
2018050083	46	47	0	21	0	0	0	26.7	11.08	36.82	0.79	6.72	0.13	0.27	13	0	Luteal phase short-acting long protocol	4275	14	13	753.9	1.83	0.26	2	1			1	1	2	1	1	1	no	0
2018050092	27	27	0	1	0	0	0	22.3	42.86	14.45	0.52	9.56	0.05	0.04	8	3	PPOS	600	4	8	720.4	4.97	0.31	1	1						0	0	1		0
2018050267	30	33	1	3	2	1	1	24.6	15.48	52.21	0.57	8.19	0.34	0.8	6.5	6	Follicular phase long-acting protocol	5062.5	17	13	2061	0.58	1.49	6	8			3	3	3	2	0	1	yes	1
2018050429	35	35	0	5	0	0	0	18.5	17.66	23.32	0.39	8.77	0.13	0.14	6	1	Luteal phase short-acting long protocol	5100	17	11	764.8	2.04	0.74	2	4			4	4	3	2	0	1	no	0
2018050727	46	51	1	2	2	1	1	21.8	11.93	88.35	0.91	17.28	0.05	0.06	5	1	GnRH antagonist protocol	1800	6	8	291.4	8.5	0.56	1	1	1	1	1	1		0	0	1		0
2018050737	42	42	1	1	5	2	2	23.4	10.9	32.62	0.46	3.72	0.19	0.17	6	3	Luteal phase short-acting long protocol	3300	11	9	977.6	1.8	0.15	2	2	2	2				0	0	1		0
2018050868	46	47	1	2	1	1	0	30.1	10.86	24.02	0.6	5.11	0.18	0.24	6	1	GnRH antagonist protocol	2100	7	13	337.9	7.79	0.6	1	1	1	1	1	1		0	0	1		0
2018050874	40	41	1	6	2	1	1	27.2	21.46	24.41	0.41	10.33	0.13	0.15	6	4	PPOS	1500	8	6	180.1	4.35	0.44	1	0						0	0	0		0
2018050955	44	45	1	1	4	2	1	35.1	13.1	23.17	0.28	4.93	0.19	0.31	9	6	Luteal phase short-acting long protocol	3300	11	11	489.3	1.52	0.1	3	2	2	2				0	0	1		0
2018051026	45	35	1	1	4	2	1	27.1	11.14	42.41	0.35	6.02	0.05	0.25	7	4	GnRH antagonist protocol	3000	10	11	851.1	2.71	0.35	1	0						0	0	0		0
2018051107	37	38	1	2	1	1	0	20.3	24.66	22.18	0.45	12.92	0.14	0.38	16	1	Luteal phase short-acting long protocol	4200	14	17	4044	0.83	0.93	9	11	8	8	3	3	3	1	0	1	no	0
2018051196	41	48	1	2	2	0	2	24.2	10.56	21.79	0.4	3.28	0.35	0.75	6	4	Follicular phase long-acting protocol	3000	10	8	258.8	0.15	0.6	2	1	1	1	1	1	3	1	1	1	no	0
2018051244	35	45	1	3	3	0	0	23.4	14.36	44.66	0.29	4.52	0.21	0.78	6	3	Follicular phase long-acting protocol	3900	13	10	2433	0.83	1.32	6	6	6	5	2	2	3	2	1	1	no	0
2018051330	38	46	1	2	2	1	1	23.4	17.64	48.01	0.4	6.83	0.25	0.6	3	2	Luteal phase short-acting long protocol	3300	11	12	1579	3.67	0.56	3	3	3	2	1	1	3	1	0	1	no	0
2018051362	36	30	1	6	3	0	2	26.2	21.94	21.47	0.26	7.99	0.23	0.12	7	2	GnRH antagonist protocol	2400	8	7	463.2	5.96	0.12	2	2	2	2	2	2		0	0	1		0
2018051437	28	27	0	2	1	0	1	24.7	10.61	51.56	0.2	5.21	0.41	0.25	11	3	Luteal phase short-acting long protocol	2250	10	14	1143	2.98	0.03	2	3	1	1	1	1	2	1	0	1	yes	1	√
2018051479	28	30	0	5	0	0	0	23.3	26.57	6.75	0.19	4.72	0.13	0.06	13	4	GnRH antagonist protocol	2400	8	14	262.4	10.83	0.47	1	1						0	0	1		0
2018051526	42	44	1	2	1	1	0	19.6	18.73	38.25	0.38	15.77	0.16	1.07	10	5	Follicular phase long-acting protocol	4800	16	15	4361	0.52	1.33	8	6	6	2	1	1	3	1	0	1	no	0
2018051689	37	35	0	8	0	0	0	19.5	13.62	51.06	0.32	5.76	0.24	1.01	8	6	Follicular phase long-acting protocol	3600	12	12	1332	3.01	1.01	2	2						0	0	1		0
2018051700	41	44	1	13	2	0	1	23.9	15.69	47.51	0.37	9.83	0.13	0.37	12	1	GnRH antagonist protocol	2400	8	10	565.8	12.79	0.28	1	1	1	1				0	0	1		0
2018052016	35	34	0	2	0	0	0	24.4	19.59	42.32	0.37	5.01	0.25	0.41	6	3	Luteal phase short-acting long protocol	2700	9	8	223.2	1.75	0.25	1	0						0	0	0		0
2018052019	36	37	0	6	0	0	0	21.8	27.73	19.65	0.55	7.57	0.32	0.31	4	6	Luteal phase short-acting long protocol	3300	11	8	904.9	1.8	0.32	2	2	1	2	2	2	3	2	0	1	yes	1
2018052140	35	49	1	2	3	1	1	24	12.7	42.34	0.48	4.2	0.14	0.58	9	1	Luteal phase short-acting long protocol	4200	14	14	1717	2.42	0.53	3	1	1					0	0	1		0
2018052148	32	31	1	4	1	0	1	18.1	23.16	11.82	0.61	8.93	0.51	0.15	10	2	Luteal phase short-acting long protocol	4200	14	17	335.5	1.09	0.25	1	2	1					0	0	1		0
2018052279	30	35	0	4	0	0	0	20.9	12.76	73.1	0.19	4.85	0.22	0.09	8	2	GnRH antagonist protocol	3600	12	15	1080	4.75	0.27	1	1		1				0	0	1		0
2018052413	42	39	1	10	2	0	1	22.5	11.07	32.24	0.39	4.94	0.14	0.74	7	4	Luteal phase short-acting long protocol	3300	11	12	1271	1.94	0.56	5	5	5	3	2	2	3	2	0	1	yes	0
2018052448	26	25	1	3	1	0	1	17.3	23.51	34.01	0.5	8.27	0.18	0.27	7	6	Luteal phase short-acting long protocol	3600	12	10	1630	3.14	0.46	4	5	4	2	2	1	3	2	0	1	no	0
2018060061	24	26	0	1	0	0	0	17.1	13.7	75.98	0.53	7.52	0.63	0.53	9	0	Follicular phase long-acting protocol	4250	15	11	4139	2.56	0.48	8	8	5	3	2	2	3	2	0	1	yes	1
2018060178	40	39	1	11	1	1	0	20.3	10.7	38.59	0.29	4.6	0.24	0.63	7	4	Follicular phase long-acting protocol	3600	12	10	373.3	5.57	0.4	1	1	1	1	1	1	3	1	1	1	yes	1
2018060376	44	30	1	1	3	1	1	22.6	12.37	53	0.2	7.43	0.08	0.33	7	1	GnRH antagonist protocol	2400	8	12	779.4	5.05	0.38	2	1	1	1	1	1		0	0	1		0
2018060383	41	42	1	3	1	1	0	21.8	10.82	18.14	0.65	3.78	0.08	0.68	11	6	Follicular phase long-acting protocol	5100	17	14	2475	1.63	0.7	7	8	8	6	4	4	3	2	1	1	no	0
2018060533	37	27	1	1	1	0	1	21.5	18.28	18.55	0.4	5.41	0.2	0.11	3.5	2	PPOS	3000	13	5	563.2	12.6	0.32	1	0						0	0	0		0
2018060540	43	45	0	14	0	0	0	24.8	13.83	38.09	0.51	6.33	0.23	1.04	8	3	Luteal phase short-acting long protocol	3300	11	14	2420	0.74	1.41	5	8	6	5	5	5	3	2	0	1	no	0
2018060634	31	30	1	9	1	1	0	21	11.29	25.17	0.47	6.73	0.15	1.01	11	2	Luteal phase short-acting long protocol	2475	13	14	6940	1.4	1.12	5	7	6	6	3	2	3	2	0	1	yes	0
2018060635	44	42	1	2	3	1	2	22.9	24.52	5	0.46	9.13	0.18	0.54	7	3	Luteal phase short-acting long protocol	3900	13	9	724.9	1.33	0.23	2	2	2	2	2	1	3	2	0	1	no	0
2018060823	33	33	1	8	2	1	1	19.1	40.03	22.96	0.73	11.48	0.46	0.13	8	1	PPOS	750	5	5	538.9	15.23	0.13	1	0						0	0	0		0
2018060828	33	33	1	2	2	1	1	19.5	11.53	48.9	0.22	3.19	0.18	0.51	6	5	Follicular phase long-acting protocol	4200	14	9	2725	0.84	0.79	6	7	7	5	3	3	3	1	0	1	no	0
2018061030	32	30	0	3	0	0	0	19.6	105	45.46	0.45	47.19	0.4	0.01	2	1	PPOS	600	4	5	721.4	4.83	0.49	1	0						0	0	0		0
2018061220	42	39	1	10	1	0	1	26.7	10.67	42.36	0.26	6.32	0.17	0.47	7	1	GnRH antagonist protocol	2100	7	7	517	3.59	0.22	1	3	2	2	1	1		0	0	1		0
2018061265	44	46	1	5	1	1	0	22.9	10.83	64.43	0.47	6.64	0.41	0.59	6	0	Luteal phase short-acting long protocol	2100	7	11	575.7	1.48	0.16	1	0						0	0	0		0
2018061291	41	36	1	4	2	1	1	23.2	11.25	24.55	0.18	3.16	0.14	0.29	5	2	Luteal phase short-acting long protocol	2700	9	9	466.6	1.44	0.26	1	1	1	1	1		5	1	0	1	no	0
2018061351	36	37	1	1	2	1	1	24.8	10.59	62.02	0.22	2.59	0.13	0.24	8	1	Luteal phase short-acting long protocol	3000	10	12	881	3	0.43	2	0						0	0	0		0
2018061376	33	28	1	2	2	1	1	20.3	16.68	14.27	0.22	5.52	0.1	0.43	8	4	Luteal phase short-acting long protocol	3000	10	10	469.6	1.86	0.29	2	1	1	1	1		5	1	0	1	yes	1	√
2018061495	22	25	0	5	0	0	0	28.6	12.12	39.83	0.17	10.46	0.47	0.1	9	4	Luteal phase short-acting long protocol	3300	11	16	833.4	0.7	0.05	5	3	3	2				0	0	1		0
2018061532	35	35	1	8	3	0	1	21.5	12.41	32.09	0.3	6.39	0.36	1.05	5	5	Follicular phase long-acting protocol	3600	12	12	668.4	1.68	0.92	2	1	1	1	1	1	3	1	0	1	yes	1
2018061752	33	32	0	10	0	0	0	22.3	12.45	40.9	0.18	6.87	0.18	0.51	8	5	Follicular phase long-acting protocol	5100	17	10	2629	0.73	0.61	3	8	6	3	2	2		0	0	1		0
2018061792	37	36	0	2	1	1	0	19.5	18.65	14.54	0.42	7.44	0.31	0.81	10	5	Follicular phase long-acting protocol	3600	12	12	988.9	0.98	0.42	2	3	3	2	2	1	3	2	0	1	no	0
2018062048	39	54	1	2	1	0	0	28.2	17.8	47.42	0.16	12.54	0.13	0.06	5	0	Luteal phase short-acting long protocol	4200	14	9	748.8	3.76	0.23	2	2	2	2	2	1	3	2	0	1	no	0
2018062152	42	47	1	20	2	1	1	27.4	13.19	28.88	0.12	5.24	0.17	0.17	11	1	Luteal phase short-acting long protocol	4500	15	20	970.7	1.45	0.61	3	3	3	3	2	1	3	2	1	1	no	0
2018062230	27	29	0	3	0	0	0	18.3	10.86	41.72	0.37	4.48	0.46	0.18	6	3	Luteal phase short-acting long protocol	2700	9	7	672.8	0.9	0.25	2	2	2	2				0	1	1		0
2018070187	44	42	1	16	3	1	2	24.1	11.37	114	0.54	0.71	0.08	0.6	8	3	GnRH antagonist protocol	3000	10	12	532.7	0.73	0.27	2	2	2	2	2	2	3	2	0	1	no	0
2018070468	49	49	1	2	1	1	0	25.4	31.89	87	0.5	8.34	0.2	0.04	4	1	PPOS	1425	7	5	570	0.85	0.12	1	1	1					0	0	1		0
2018071095	30	32	0	1	0	0	0	24.5	13.04	18.94	0.61	2.49	0.18	0.79	9	4	Follicular phase long-acting protocol	3300	11	10	524.4	0.65	0.23	3	3	3	3	3	3	3	2	1	1	yes	0
2018071130	29	30	1	3	0	0	0	23.5	12.28	31.43	0.28	5.02	0.09	0.45	6	2	Follicular phase long-acting protocol	3025	10	13	944	0.98	0.94	3	8	6	5	5	5	3	2	1	1	yes	1
2018071242	44	42	1	8	1	1	0	22.5	11.87	19.14	0.33	3.4	0.28	0.26	8	2	Luteal phase short-acting long protocol	3300	11	9	784.8	2.97	0.45	2	1	1					0	0	1		0
2018071540	37	39	1	17	1	1	0	24.4	13.57	38.44	0.41	6.2	0.12	0.87	5	5	Luteal phase short-acting long protocol	3900	14	12	2774	3.48	0.36	4	3	3	1	1	1	2	1	1	1	yes	1
2018071634	31	34	0	4	0	0	0	21.2	10.86	46.19	0.31	3.41	0.27	0.11	7	5	GnRH antagonist protocol	3975	14	10	331.8	12.1	0.3	1	1	1	1				0	0	1		0
2018071681	47	49	1	10	2	1	1	23.7	14.16	68.82	0.38	6.49	0.08	0.15	8	0	GnRH antagonist protocol	2400	8	11	512.4	1.77	0.41	2	2	2	2	2	2	3	2	0	1	no	0
2018071741	30	32	0	8	0	0	0	18	14.1	18.82	0.15	2.22	0.24	0.6	3	2	Follicular phase long-acting protocol	3000	10	8	679.3	0.33	0.19	1	3	3	1	1	1	3	1	0	1	yes	1
2018072133	39	35	0	11	0	0	0	23.4	28.81	68.84	0.87	16.83	0.51	0.07	4	4	GnRH antagonist protocol	2400	8	6	359.5	21.88	0.8	0	0						0	0	0		0
2018072196	27	27	0	1	0	0	0	20.3	10.15	85.58	0.16	3.37	0.57	0.17	7	1	PPOS	600	4	7	393.5	3.95	0.12	1	0						0	0	0		0
2018072216	35	37	0	10	0	0	0	19.5	13.1	41.01	0.34	5.36	0.44	0.53	16	5	Follicular phase long-acting protocol	5850	19	14	1832	1.01	0.31	7	5	5	3	3		3	2	1	1	yes	1
2018072274	33	31	1	1	4	1	2	24.8	13.56	38.25	0.09	4.46	0.12	0.96	5	5	Follicular phase long-acting protocol	3600	12	12	1316	1.03	0.32	4	6	5	2	1	1	3	1	0	1	no	0
2018080385	35	36	1	8	1	0	1	23.7	32.5	73.4	0.64	11.1	0.69	0.66	8	1	Luteal phase short-acting long protocol	4500	15	12	2260	1.92	0.49	5	6	6	5	3	3	3	2	0	1	yes	1
2018080460	41	43	1	1	3	2	1	23.4	11.62	29.35	0.24	5.29	0.24	0.54	11	3	Luteal phase short-acting long protocol	3000	10	14	1076	4.12	0.44	2	2	2	1				0	0	1		0
2018080804	39	41	1	1	3	1	1	19.9	11.62	43.94	0.43	6.87	0.15	0.91	8	6	Follicular phase long-acting protocol	3600	12	15	1378	2.01	0.82	3	3	3	3	2		3	2	0	1	no	0
2018080840	28	31	0	4	0	0	0	20.8	17.53	28.73	0.05	9.01	0.14	0.01	5	6	PPOS	975	6	5	123.9	11.63	0.09	1	0						0	0	0		0
2018080960	28	27	1	1	1	0	0	23.1	12.08	16.11	0.47	6.35	0.32	1	6	1	Follicular phase long-acting protocol	4200	14	14	1419	0.29	0.5	5	7	7	5	4	4	3	2	0	1	no	0
2018081430	36	40	1	8	1	1	0	21.48	22.66	49.21	0.34	6.11	0.17	0.07	8	6	Luteal phase short-acting long protocol	5100	17	13	551.8	1.84	0.36	2	1						0	0	1		0
2018081536	46	52	0	7	0	0	0	29.7	10.42	74.07	0.05	5.98	0.21	0.01	9	0	GnRH antagonist protocol	5700	19	12	196.2	21.13	0.05	1	1	1					0	0	1		0
2018081721	32	32	1	5	1	0	0	24.5	18.05	28.5	0.28	6.32	0.35	0.36	3	2	Luteal phase short-acting long protocol	3000	10	10	1826	3.81	0.44	5	6	5	5	5	5	3	2	0	1	yes	1
2018081728	42	42	0	16	2	1	1	24.1	10.22	22.03	0.7	4.07	0.15	0.59	4	3	Luteal phase short-acting long protocol	3600	12	9	643.4	1.99	0.05	1	2	1	1	1	1	3	1	0	1	yes	1	√
2018081805	37	37	0	2	1	0	1	21.5	34.47	10.98	0.22	9.6	0.05	0.24	6	0	GnRH antagonist protocol	1500	5	10	269.5	11.3	0.39	1	0						0	0	0		0
2018081956	39	39	0	7	0	0	0	22.9	10.02	43.35	0.23	5	0.17	0.91	7	3	Luteal phase short-acting long protocol	2962.5	10	13	1715	1.13	1.88	3	4	2	4	4	4	3	1	0	1	yes	1
2018082187	41	44	1	6	1	1	0	23.2	15.8	42.41	0.55	3.43	0.05	0.05	5	0	PPOS	1350	9	5	1001	4.43	0.36	2	2	2	2				0	0	1		0
2018082264	33	32	1	4	2	1	1	23.4	18.1	36.03	0.23	29.88	0.31	0.01	13	3	PPOS	1275	7	11	187.6	10.25	0.85	1	0						0	0	0		0
2018082340	39	40	1	4	2	1	1	18.8	17.81	28.73	0.46	5.83	0.18	0.91	8	4	Follicular phase long-acting protocol	3900	13	13	2024	0.35	1.53	7	7	7	6	2	2	3	1	1	1	no	0
2018090045	38	45	0	3	0	0	0	21.5	12.17	43.48	0.32	4.98	0.24	0.67	8	5	Follicular phase long-acting protocol	4425	15	14	2965	0.34	1.4	8	10	9	5	4	4	3	2	0	1	no	0
2018090151	41	42	0	12	0	0	0	19.5	28.55	31.17	0.29	9.52	0.15	0.16	8	3	GnRH antagonist protocol	3900	13	14	2025	2.22	0.79	3	4	4	3	3	3	3	2	1	1	yes	1
2018090503	35	38	1	1	2	1	1	19.2	15.38	27.48	0.42	6.56	0.27	0.64	7	4	Follicular phase long-acting protocol	3900	13	11	1378	0.1	0.43	7	7	6	4	2	2	3	2	0	1	no	0
2018090716	36	35	1	10	2	0	0	21.9	13.03	19.98	0.12	2.96	0.19	0.29	8	4	Luteal phase short-acting long protocol	3000	10	17	425.2	1.1	0.06	2	1	1	1	1	1	3	1	0	1	no	0
2018090949	38	41	1	3	2	1	0	21.5	13.67	47.32	0.29	6.59	0.31	0.87	17	5	Follicular phase long-acting protocol	4200	14	14	1526	0.33	0.64	4	5	5	4	4	3	3	2	0	1	no	0
2018091110	28	29	0	5	0	0	0	19.8	12.01	22.36	0.1	3.27	0.15	1.05	12	5	Follicular phase long-acting protocol	4550	16	10	2319	1.64	0.69	7	8	7	3	3	1	3	2	0	1	yes	1	√
2018091467	36	47	1	12	1	1	0	19	14.96	68.26	0.29	6.62	0.22	0.23	7	2	Luteal phase short-acting long protocol	2400	8	13	1534	5.72	0.8	3	0						0	0	0		0
2018091514	38	38	0	5	0	0	0	21.4	22.08	18.54	0.48	8.6	0.18	0.98	8	5	Follicular phase long-acting protocol	4200	14	13	1510	1.13	0.47	4	4	4	3	2	2	3	2	0	1	yes	1
2018091639	41	44	1	10	2	1	1	23.3	10.49	32.23	0.22	2.38	0.32	0.5	5	4	Luteal phase short-acting long protocol	3600	12	14	1864	1.18	0.61	5	8	4	6	2	2	3	1	0	1	no	0
2018091893	34	33	1	1	1	0	1	22.3	11.54	31.73	0.31	6.78	0.28	0.65	4	4	Luteal phase short-acting long protocol	4800	16	13	2370	1.34	0.6	6	3	3	2	2	1	3	2	0	1	no	0
2018091904	40	40	1	6	4	0	2	20.4	21.22	26.6	0.32	10.52	0.33	0.26	14	3	Luteal phase short-acting long protocol	3600	12	18	1558	1.31	0.38	4	4	4	4	3	3	3	2	0	1	yes	1
2018091913	51	44	1	1	1	1	0	22.8	15.82	31.18	0.23	4.77	0.09	0.2	7	2	GnRH antagonist protocol	3600	12	10	609.3	16.63	0.22	1	1	1	1	1	1		0	0	1		0
2018100776	44	43	1	1	1	1	0	23.4	17.05	42.45	0.18	7.1	0.12	0.06	9	0	GnRH antagonist protocol	2100	7	8	276	21.68	0.27	1	0						0	0	0		0
2018101239	30	29	0	5	0	0	0	18.6	19.38	39.02	0.31	5.53	0.27	0.44	7	2	GnRH antagonist protocol	3600	12	12	984.2	4.23	0.1	2	3	3	1				0	0	1		0
2018101240	30	31	0	3	2	1	0	20.7	10.3	33.92	0.2	2.98	0.36	0.15	4	3	GnRH antagonist protocol	2100	7	9	386.4	10.67	0.16	2	1	1	1				0	0	1		0
2018101582	25	23	1	2	1	0	1	26.9	11.7	18.94	0.26	2.82	0.41	0.28	5	4	Luteal phase short-acting long protocol	5100	17	18	825.2	1.18	0.21	2	4	2	2	1	1	3	1	0	1	yes	1	√
2018101686	26	25	0	2	0	0	0	22.4	11.3	232	1.32	4.72	0.69	0.42	12	1	Follicular phase long-acting protocol	4500	15	12	1946	1.03	0.44	5	8	7	6	3	3	3	2	0	1	yes	1
2018101860	43	42	1	3	1	1	0	26.8	91.64	14.15	0.19	59.32	0.24	0.29	4	1	PPOS	1725	9	8	225.2	6.67	0.08	0	1	1	1				0	1	1		0
2018101960	37	36	1	3	2	1	0	27.5	35.86	65.84	0.25	32.75	0.23	0.01	9	1	PPOS	1575	10	8	348.7	6.17	0.29	1	0						0	0	0		0
2018110317	30	32	1	13	1	0	1	24.2	12.49	50.18	0.21	5.13	0.31	0.28	8	4	GnRH antagonist protocol	3300	11	13	2358	1.55	0.19	4	3	2	1	1	1	3	1	0	1	no	0
2018110364	46	45	1	1	3	1	2	30.5	11.62	53.8	0.3	5.04	0.42	0.17	0.6	1	GnRH antagonist protocol	1800	6	9	386.4	11.4	0.24	2	0						0	0	0		0
2018110436	39	41	1	2	4	2	2	24.6	16.37	31.04	0.35	6.51	0.36	0.29	5	3	Luteal phase short-acting long protocol	3600	12	12	862.9	4.42	0.05	1	1	1	1	1	1	3	1	0	1	no	0
2018110809	43	43	1	1	2	2	0	25.7	11.25	43.13	0.15	4.61	0.25	0.76	16	4	Follicular phase long-acting protocol	4200	14	17	1479	4.18	0.24	1	4	3	2	2	1	3	2	0	1	no	0
2018110911	45	45	1	3	2	1	1	23.6	21.71	69.17	0.31	22.82	0.05	0.02	5	0	Mild stimulation protocol	900	6	9	148.1	8.62	0.39	1	1	1	1	1	1		0	0	1		0
2018110955	30	33	0	2	0	0	0	26.4	13.6	44	0.05	7.2	0.05	0.47	8	5	GnRH antagonist protocol	3300	11	11	891.3	5.64	0.31	2	3	3					0	0	1		0
2018111356	40	41	1	6	2	0	1	23	13.14	44.49	0.47	7.94	0.19	0.18	8	1	Luteal phase short-acting long protocol	3300	11	13	1161	3.26	0.05	2	2	1	1				0	0	1		0
2018111696	40	46	1	6	2	0	2	21.48	11.96	39.19	0.13	5.07	0.34	0.33	7	3	Luteal phase short-acting long protocol	2950	11	7	1738	2.03	0.31	2	6	4	4				0	0	1		0
2018120003	43	44	1	1	2	1	1	20.1	16.15	16.85	0.7	9.95	0.13	0.55	8	3	GnRH antagonist protocol	2700	9	12	1198	5.5	0.43	3	2	1					0	0	1		0
2018120259	38	39	1	2	2	1	1	21.5	11.4	27.97	0.14	4.24	0.05	0.48	8	3	Follicular phase long-acting protocol	4775	16	11	1981	1.08	0.72	8	9	8	6	4	4	5	1	0	1	no	0
2018120904	39	38	1	6	1	1	0	25	10.72	39.25	0.18	7.1	0.34	0.48	9	4	Follicular phase long-acting protocol	3600	12	14	1531	0.78	1.12	6	7	6	4	3	2	3	1	0	1	no	0
2018121064	42	41	1	2	2	1	1	21.5	11.23	40.85	0.11	6.25	0.13	0.76	5	2	Follicular phase long-acting protocol	3900	13	13	466.8	0.3	0.31	2	2	2	1	1	1	3	1	0	1	no	0
2018121094	38	40	1	2	2	2	0	24.3	13.71	36.73	0.36	7.33	0.05	0.8	10	3	Follicular phase long-acting protocol	3050	11	16	748.6	0.89	0.06	4	5	2	2	1	1		0	0	1		0
2018121369	23	23	0	2	0	0	0	19.7	24.06	29.93	0.57	11.23	0.19	0.45	0.6	3	Follicular phase long-acting protocol	5362.5	18	11	4200	0.33	0.58	9	15	15	11	5	5	3	2	1	1	yes	1	√
2018121665	44	44	1	3	2	1	1	23.4	16.48	5	0.28	5.71	0.18	0.67	0.9	4	Luteal phase short-acting long protocol	3600	12	13	1459	3.15	0.44	4	4	3	4	4	4	3	2	0	1	no	0
2018121666	31	45	1	1	3	1	0	20.3	11.94	36.31	0.16	6.1	0.23	0.53	0.5	5	Follicular phase long-acting protocol	3900	13	11	1379	0.23	0.34	5	8	6	5	4	4		0	0	1		0
2018121687	43	44	1	2	1	1	0	21.5	17.14	34.49	0.14	6.1	0.06	0.48	4	4	Follicular phase long-acting protocol	4087.5	14	12	2425	0.1	2.42	8	9	9	6	5	5	3	2	0	1	no	0
2018121722	40	44	1	1	3	1	2	21.5	11.4	37.67	0.4	6.14	0.14	0.27	0.7	1	GnRH antagonist protocol	2400	8	12	327.2	14.27	0.13	0	2	2					0	0	1		0
2018121758	39	44	1	3	2	1	1	23.9	12.15	18.09	0.35	3.01	0.08	0.73	6	3	Follicular phase long-acting protocol	3900	13	8	899.5	0.27	0.23	7	7	7	5	5	5	5	1	0	1	yes	1	√
2018121813	39	39	0	1	0	0	0	26	13.94	40.38	0.7	6.27	0.5	0.25	6	4	PPOS	2775	11	10	1201	5.95	0.96	2	3	2	2	1	1		0	0	1		0
2018121934	40	54	1	13	1	0	1	24.4	11.4	40.99	0.18	3.66	0.32	0.73	0.9	3	Luteal phase short-acting long protocol	3600	12	12	2649	4.32	0.38	3	8	6	4	3	3	3	2	1	1	yes	1
2019010460	40	39	1	2	4	1	1	26	11.79	37.18	0.21	4.32	0.1	0.44	6	2	GnRH antagonist protocol	2700	9	9	1815	4.68	1.25	3	2	1	1	1	1	3	1	0	1	no	0
2019010533	30	36	1	3	2	1	0	22.9	14.39	67.93	0.15	4.34	0.09	0.19	9	2	PPOS	1350	9	11	1335	3.53	0.35	3	1	1					0	1	1		0
2019010549	36	37	1	4	2	1	1	26.6	22.76	32.36	0.44	9.72	0.21	0.42	3	3	Luteal phase short-acting long protocol	3000	10	9	1650	3.93	0.59	6	7	4	3	2	1	3	1	1	1	yes	1	√
2019010806	36	36	1	7	1	1	0	25.6	10.14	44.14	0.16	5.66	0.34	0.38	0.9	4	Luteal phase short-acting long protocol	4800	16	9	533.8	3.49	0.15	3	0						0	0	0		0
2019010872	45	53	1	5	1	1	0	22.7	15.28	17.76	0.31	5.36	0.07	0.1	10	3	Mild stimulation protocol	1050	7	7	330.6	2.07	0.31	1	1	1	1	1	1		0	0	1		0
2019011150	30	30	0	7	0	0	0	24.1	20.3	32.31	0.32	7.37	0.25	0.04	5	2	Follicular phase long-acting protocol	3300	11	11	535.9	3.9	0.69	3	3	2	2				0	0	1		0
2019011362	32	32	0	1	0	0	0	21.1	16.57	35.29	0.84	4.91	0.34	0.54	6	3	Follicular phase long-acting protocol	3900	13	10	1454	0.1	1	3	5	5	5	2	2	3	2	0	1	yes	1
2019011578	37	29	1	1	3	1	0	27.3	11.14	30.78	0.23	3.42	0.21	0.77	6	4	Luteal phase short-acting long protocol	3975	13	16	1528	0.95	0.53	4	6	6	2	1	1	3	2	1	1	yes	1
2019011684	33	25	1	3	1	1	0	27.6	30.17	10.11	0.37	9.62	0.21	0.14	0.4	5	PPOS	2700	9	8	318	5.28	0.52	1	0						0	0	0		0
2019020044	31	30	1	3	2	0	2	20.3	14.12	212.1	0.58	0.12	0.26	1.05	6	4	Luteal phase short-acting long protocol	3787.5	13	14	2791	0.17	1.79	8	4	2	1	1	1	3	1	1	1	no	0
2019020502	28	35	1	7	1	1	0	25.4	10.35	25.99	0.73	5.06	0.3	0.72	0.6	5	Luteal phase short-acting long protocol	2325	12	13	4092	0.79	1.22	6	12	9	5	5	5	3	1	0	1	no	0
2019020883	47	49	1	2	3	1	2	26.6	10.82	55.75	0.22	5.43	0.23	0.29	6	1	Luteal phase short-acting long protocol	4500	15	10	660.3	3.16	0.05	1	2	1					0	0	1		0
2019020925	43	45	1	1	3	1	2	19.9	11.01	61.83	0.21	7.99	0.2	0.45	0.6	3	Luteal phase short-acting long protocol	5400	18	10	1303	2.45	0.56	2	4	4	2	2		3	2	0	1	no	0
2019020934	37	37	1	2	1	1	0	22	10.09	17.72	0.23	5.79	0.08	1.03	7	6	Luteal phase short-acting long protocol	4500	15	18	1395	0.62	0.43	7	9	3	1	1	1		0	0	1		0
2019021221	20	24	1	1	1	1	0	21.3	16.97	36.27	0.65	6.65	0.28	0.12	10	2	Luteal phase short-acting long protocol	2700	9	11	1426	2.02	0.57	5	3	3	1	1	1	3	1	1	1	no	0
2019021384	28	27	0	1	3	1	0	20.81	13.42	230.1	0.06	0.79	0.24	0.72	7	6	Luteal phase short-acting long protocol	2325	13	16	2060	2.75	0.57	4	2	2	2	2	2	3	2	0	1	yes	1
2019021419	31	27	0	5	0	0	0	19.8	11.75	20.18	0.16	3.26	0.13	0.79	0.7	5	Follicular phase long-acting protocol	4800	16	18	1188	1.54	0.07	2	7	4	4	2	1	3	2	0	1	yes	1	√
2019030138	34	28	0	1	2	2	0	21.1	41.91	117.9	0.13	31.6	0.08	0.01	0.5	2	PPOS	174	9	10	227.5	29.15	0.48	1	0						0	0	0		0
2019030228	30	29	1	10	1	0	1	24.6	15.21	22.6	0.22	5.98	0.21	0.47	5	5	Follicular phase long-acting protocol	6000	20	13	363.4	3.21	0.4	1	2	2	2	2	2	3	2	0	1	no	0
2019030298	43	33	1	1	0	0	0	23.8	20.17	26.22	0.26	14.55	0.36	0.01	0.5	3	Mild stimulation protocol	450	3	6	256.8	24.98	0.23	0	1	1	1				0	0	1		0
2019030302	36	33	1	7	1	1	0	21.4	24.46	35.4	0.62	8.77	0.18	0.18	0.6	2	Mild stimulation protocol	1200	8	8	210.3	11.21	0.29	2	2	2	2	2	2		0	0	1		0
2019030307	32	35	1	1	1	0	1	20.8	10.06	67.27	0.24	3.32	0.22	0.46	4	2	Luteal phase short-acting long protocol	3300	11	15	2428	1.31	0.55	5	6	5	4	2	1	3	2	0	1	no	0
2019030475	29	32	1	3	1	0	1	19.5	35.43	10.63	0.05	13.66	0.14	0.01	8	0	Natural cycle	0	0	7	319.7	11.47	10.93	1	1	1					0	0	1		0
2019030692	43	41	1	6	1	0	1	24.6	10.52	55.89	0.22	4.17	0.19	0.4	8	2	GnRH antagonist protocol	2700	9	12	1242	2.78	1.05	3	5	4	3	2	2	3	2	0	1	yes	1
2019030931	31	27	0	7	0	0	0	22.7	99.56	5	0.56	55.21	0.22	0.03	6	3	PPOS	3000	13	7	596.3	5.13	0.28	1	1						0	0	1		0
2019030995	46	39	1	1	1	1	0	27.3	19.92	49.28	0.24	9.82	0.05	0.11	0.5	0	Follicular phase long-acting protocol	1950	12	7	233	2.71	0.05	1	1	1	1	1	1	3	1	0	1	no	0
2019031054	39	39	1	1	3	1	2	21.5	12.95	59.1	1.17	3.52	0.09	0.52	10	4	Luteal phase short-acting long protocol	2700	9	10	2443	1.4	0.8	7	5	4	4	4	4	3	1	1	1	no	0
2019031079	28	29	1	6	1	0	1	22.3	28.05	28.1	0.74	14.76	0.18	0.06	0.4	0	Mild stimulation protocol	1050	4	6	216.6	16.72	0.24	2	0						0	0	0		0
2019031145	43	44	1	1	3	1	2	22	12.69	36.98	0.24	4.11	0.2	0.39	8	6	GnRH antagonist protocol	4200	14	15	945.3	6.05	0.14	1	3	3	1	1	1	3	1	1	1	no	0
2019031291	32	30	0	7	0	0	0	19.5	14.16	42.86	0.47	6.93	0.15	0.72	1.2	5	Follicular phase long-acting protocol	3450	14	13	4624	1.81	1.32	8	12	11	7	5	3	3	2	1	1	yes	1
2019031345	47	47	1	8	4	2	2	22.1	13.69	70.9	0.39	8.42	0.3	0.81	8	4	Follicular phase long-acting protocol	4800	16	12	873.6	0.1	0.26	5	7	7	7	4	4	3	2	1	1	no	0
2019031447	42	43	1	2	4	2	2	28.7	14.38	19.33	0.1	6.24	0.2	0.42	6	1	GnRH antagonist protocol	3000	10	8	1443	1.23	0.82	3	5	3	1	1	1		0	0	1		0
2019031521	32	37	0	1	0	0	0	22.8	14.08	55.45	0.44	5.55	0.18	0.8	6	2	Luteal phase short-acting long protocol	4200	14	9	507	5.02	0.37	1	2	1	1	1	1	3	1	1	1	no	0
2019031597	35	37	0	10	0	0	0	22	23.4	25.53	0.34	7.94	0.19	0.24	1.3	1	PPOS	4200	14	8	902.6	6.04	0.56	3	3	3	2	2	1		0	0	1		0
2019031604	42	41	1	14	0	0	0	23.9	40.17	35	0.29	18.73	0.26	0.06	0.5	2	GnRH antagonist protocol	3600	12	9	702.9	9.25	0.94	2	2	2	2	1			0	0	1		0
2019031943	45	41	0	18	0	0	0	24.7	14.77	507.5	0.06	5.2	0.13	0.03	12	2	GnRH antagonist protocol	4800	16	8	480	7.7	0.05	1	2	1	1	1	1		0	0	1		0
2019031999	41	39	0	1	0	0	0	22	18.59	104.9	0.53	8.67	0.1	0.19	8	2	Natural cycle	0	0	8	202.5	8.84	0.41	1	0						0	0	0		0
2019032011	29	29	0	2	0	0	0	17.5	22.49	329.6	0.16	1.59	0.19	0.37	6	4	GnRH antagonist protocol	2400	8	8	624.6	2.58	0.18	1	3	2	1	1	1	5	1	0	1	yes	0
2019032033	33	32	1	4	1	0	0	28	12.22	5.58	0.23	4.49	0.05	0.3	0.8	3	Follicular phase long-acting protocol	5400	18	9	2125	0.27	0.65	6	11	9	7	5	3	3	2	0	1	yes	1
2019032056	35	40	0	1	0	0	0	23.9	13.42	32.16	0.34	6.3	0.41	0.16	10	3	GnRH antagonist protocol	1800	6	10	421.2	10.18	0.24	1	0						0	0	0		0
2019032079	27	27	1	1	1	0	1	20	15.89	17.86	0.15	13.78	0.03	0.01	5	2	PPOS	1200	8	6	313.8	4.37	0.4	0	0						0	0	0		0
2019032300	38	35	0	10	0	0	0	20.8	17.39	8.15	0.29	7.27	0.08	0.98	5	0	Luteal phase short-acting long protocol	2625	13	11	2076	1.45	0.58	5	1	1	1	1	1	2	1	1	1	no	0
2019032413	38	37	1	1	1	0	0	27.3	12.67	22.75	0.73	5.45	0.19	0.67	0.6	6	Follicular phase long-acting protocol	3300	11	8	918.4	0.18	0.25	4	3	2					0	0	1		0
2019040063	42	45	1	5	2	1	1	25.4	35.41	26.98	1.09	33.02	0.55	0.05	0.7	3	PPOS	3150	15	5	162.3	10.76	0.51	0	0						0	0	0		0
2019040186	31	31	1	6	1	0	1	19.5	14.4	120.2	0.56	3.19	0.47	0.56	11	5	Luteal phase short-acting long protocol	3600	12	13	1831	2.88	0.33	4	4	4	4	1			0	0	1		0
2019040537	24	28	0	2	0	0	0	20.6	15.1	35.28	0.07	5.47	0.05	0.5	1.1	3	GnRH antagonist protocol	3000	10	9	444.8	32.51	0.57	0	2	2	1				0	0	1		0
2019040705	45	49	1	2	1	1	0	26.9	10.22	26.14	0.09	4.79	0.13	0.96	1.1	4	Luteal phase short-acting long protocol	3550	12	13	2302	1.33	0.2	7	6	6	5	2	2	3	2	0	1	no	0
2019041081	42	42	1	3	2	1	1	22.1	13.71	8.06	0.14	5.14	0.39	0.68	4	6	GnRH antagonist protocol	2700	9	12	1236	1.32	0.12	4	4	4	3	3	3	3	1	0	1	yes	1	√
2019041300	33	32	0	8	0	0	0	19	15.48	28.51	0.8	7	0.1	0.11	10	5	Luteal phase short-acting long protocol	2700	9	11	289.1	1.84	0.52	1	1	1					0	0	1		0
2019041319	42	41	1	2	3	2	1	21.3	14.68	64.56	0.08	5.94	0.21	0.43	8	3	Follicular phase long-acting protocol	4500	15	9	1780	2.47	0.86	5	5	5	4	3	3	3	1	0	1	no	0
2019041513	44	43	1	18	1	0	1	22.5	11.62	42.01	0.29	6.57	0.05	0.34	0.6	6	GnRH antagonist protocol	2400	8	10	2029	6.33	0.58	4	5	4	2	2	2	3	2	1	1	no	0
2019041644	48	49	1	10	4	2	2	19.8	31.24	10.83	0.42	11.41	0.06	0.36	5	1	PPOS	900	6	6	1127	4.6	0.31	2	3	3	3	1	1		0	1	1		0
2019041838	41	43	1	10	3	1	1	29.3	15.43	12.99	0.15	5.58	0.26	0.64	5	3	Follicular phase long-acting protocol	4500	15	15	1156	0.21	0.38	6	7	7	5	3	3	3	1	0	1	no	0
2019041969	41	41	0	16	0	0	0	26.5	19.92	71.22	0.39	12.6	0.24	0.14	6	4	GnRH antagonist protocol	3600	12	12	459.1	14.01	0.46	1	1	1	1	1	1		0	0	1		0
2019042082	30	35	0	5	0	0	0	28.2	10.55	23.98	0.26	8.69	0.28	0.4	2.4	4	Follicular phase long-acting protocol	5100	17	8	378.8	2.16	0.05	1	1						0	0	1		0
2019042161	38	30	1	5	2	1	1	29	17.98	7.08	0.4	5.02	0.08	0.07	9	3	Luteal phase short-acting long protocol	4200	14	11	723.6	2.59	0.15	1	1	1	1	1	1	3	1	0	1	no	0
2019042170	32	37	1	1	1	1	0	26.6	22.94	13.79	0.23	13.93	0.16	0.35	9	4	Follicular phase long-acting protocol	3225	12	9	1144	2.28	0.13	2	6	5	4	2	2	3	1	0	1	no	0
2019042180	37	37	1	1	2	0	1	26.2	18.7	21.45	0.15	3.4	0.14	0.06	8.5	6	GnRH antagonist protocol	1800	6	7	900.3	3.07	0.28	2	2	2	1	1	1		0	0	1		0
2019050147	25	26	0	3	0	0	0	19.2	20.99	38.8	0.22	22.84	0.15	0.47	0.7	1	PPOS	3000	10	7	99.54	7.98	0.11	1	0						0	0	0		0
2019050175	36	38	0	1	0	0	0	22.6	12.19	39.67	0.08	9.01	0.23	0.82	4	6	Follicular phase long-acting protocol	3825	14	12	920.5	0.15	0.86	5	5	4	4	4	4	3	2	0	1	yes	1
2019050239	44	47	1	2	2	1	1	23.5	32.46	14.43	0.1	8.32	0.1	0.21	0.8	1	GnRH antagonist protocol	2700	9	8	621	6.39	0.17	2	2	2	2	1	1	3	1	0	1	no	0
2019050281	36	36	1	8	1	1	0	22.7	14.05	46.37	0.12	11.16	0.04	0.84	0.8	3	Follicular phase long-acting protocol	4500	15	14	4471	0.38	0.91	10	16	15	11	4	4		0	0	1		0
2019050655	38	39	1	4	3	1	0	19.7	12.08	49.64	0.17	6.61	0.57	0.22	8	4	Luteal phase short-acting long protocol	4500	15	11	1063	3.91	0.36	2	2	2	2	2	2	3	1	0	1	yes	1
2019050757	44	53	1	1	2	1	1	20.6	15.84	43.38	0.38	5.91	0.56	0.37	7	2	Natural cycle	0	0	5	311.2	73.94	0.97	1	0						0	0	0		0
2019051037	44	42	1	4	2	1	1	25	18.52	38.65	0.32	11.3	0.03	0.09	0.9	1	PPOS	600	4	6	395.4	3.91	0.36	1	0						0	0	0		0
2019051098	42	46	1	2	3	1	2	27.5	15.15	22.59	0.06	6.44	0.14	0.35	1.1	4	Luteal phase short-acting long protocol	3300	11	10	1033	2.23	0.05	2	2	2					0	0	1		0
2019051177	43	41	1	11	1	1	0	28	10.75	35.98	0.23	4.37	0.14	1.08	9	5	GnRH antagonist protocol	3300	12	12	1085	6.89	0.28	3	4	3	3	2	1	3	2	0	1	no	0
2019051446	42	41	1	1	3	2	1	23.6	26.98	23.52	0.08	11.14	0.08	0.04	10	3	GnRH antagonist protocol	2700	10	9	856.6	7.59	0.33	2	2	2	2	2	2		0	0	1		0
2019051583	31	32	1	2	3	1	2	24.4	12.22	7.05	0.23	4.34	0.3	0.43	10	3	Follicular phase long-acting protocol	3300	11	9	300.8	0.24	0.12	1	2	2	2	2	2	3	2	0	1	yes	1
2019051589	42	45	1	3	1	1	0	21.5	11.55	30.25	0.18	8.27	0.19	0.47	10	4	Follicular phase long-acting protocol	4200	14	10	3670	1.98	2.08	6	9	8	5	3	3	3	2	1	1	no	0
2019051609	39	42	1	3	2	1	1	22.5	11.78	28.5	0.23	4.58	0.08	0.75	0.6	5	Follicular phase long-acting protocol	4387.5	15	15	3393	0.38	2.35	8	6	6	5	3	3	3	2	0	1	yes	1	√
2019051638	37	36	0	10	0	0	0	24.9	32.38	34.24	0.28	14.96	0.24	0.19	5	2	Mild stimulation protocol	600	4	8	813.3	6.05	0.33	1	2	2	1	1	1		0	0	1		0
2019051766	41	43	1	4	2	0	0	24.8	15.37	23.43	0.57	8.05	0.26	0.77	8	6	Follicular phase long-acting protocol	4875	16	12	798.3	0.89	0.41	2	7	7	5	3	3	3	2	0	1	no	0
2019051791	32	34	0	5	1	1	0	24.2	20.3	29.71	0.2	8.14	0.27	0.07	11	1	Luteal phase short-acting long protocol	2625	11	10	487.7	2.55	0.16	1	2	2	2	2	1	3	2	0	1	no	0
2019051980	33	32	0	8	1	1	0	21.3	14.14	42	0.08	7.49	0.08	0.31	0.7	2	GnRH antagonist protocol	2700	9	11	595.6	11.04	0.36	1	1	1	1	1			0	0	1		0
2019052007	43	39	1	2	3	1	2	23.8	19.33	38.28	0.07	8.38	0.16	0.64	5	6	Luteal phase short-acting long protocol	3900	13	8	1529	3.14	0.46	4	4	4	3	3	3	3	2	0	1	no	0
2019052128	42	42	1	1	2	1	1	24.6	10.25	20.7	0.25	6.3	0.32	0.92	0.9	3	Luteal phase short-acting long protocol	3600	12	8	1111	1.93	0.35	2	3	3	1	1	1	3	1	0	1	no	0
2019060298	39	39	1	2	2	1	0	28.6	14.86	26.3	0.11	7.38	0.24	0.23	1.3	2	Luteal phase short-acting long protocol	3300	11	18	1220	3.02	0.45	2	2	2	2	1	1	3	1	0	1	no	0
2019060308	34	28	1	1	0	0	0	22.6	13.97	61.57	0.06	1.81	0.08	0.92	1.6	2	Follicular phase long-acting protocol	3300	11	8	553	0.1	0.05	2	3	2	1	1	1	3	1	0	1	yes	1
2019060482	38	34	0	2	0	0	0	23	13.85	66.02	1.33	48.22	0.16	1.01	5	4	Follicular phase long-acting protocol	4575	15	8	4984	4.23	2.77	6	5	5	4	2	2	3	2	0	1	no	0
2019060532	40	45	0	2	0	0	0	22.9	12.68	46.17	0.3	7.98	0.19	0.72	0.4	6	Follicular phase long-acting protocol	4800	16	9	1092	1.34	0.81	3	3	3	3	3	3	3	2	0	1	no	0
2019060579	23	26	0	3	0	0	0	21.2	20.69	12.19	0.12	6.73	0.08	0.34	10	1	GnRH antagonist protocol	3600	12	12	900.4	5.54	0.27	1	4	3	1				0	0	1		0
2019060607	41	33	1	3	1	1	0	30.5	20.42	23.4	0.27	8.16	0.28	0.26	11	3	GnRH antagonist protocol	2700	9	13	791.3	3.15	0.19	2	2	2	1	1	1	3	1	1	1	no	0
2019060622	41	41	1	6	2	0	1	23	13.14	44.49	0.47	7.94	0.17	0.18	8	1	Follicular phase long-acting protocol	3300	11	15	1375	0.94	0.9	5	8	6	3	2	2	3	2	1	1	no	0
2019060768	42	40	1	2	3	2	1	27.5	16.89	214.9	0.24	9.8	0.25	0.03	0.4	0	Mild stimulation protocol	450	3	6	364.8	24.74	0.21	2	1						0	0	1		0
2019060935	36	42	1	2	3	1	1	23.1	12.04	32.86	0.15	6.26	0.6	0.76	6	2	Follicular phase long-acting protocol	3300	11	10	1075	2.95	0.55	3	4	3	3	3	3	3	2	0	1	no	0
2019060942	34	34	0	3	0	0	0	25.4	10.42	417.3	0.17	14.97	0.16	0.08	10	5	GnRH antagonist protocol	3600	12	15	794.9	6.52	0.19	3	1	1					0	0	1		0
2019061005	31	31	1	5	1	0	1	20.5	23.23	16.64	0.17	6.77	0.14	0.82	1.3	3	Luteal phase short-acting long protocol	3000	10	11	861.6	3.73	0.05	1	1	1	1	1	1	3	1	0	1	yes	1
2019061037	30	33	0	1	0	0	0	25.1	19.38	40.44	0.3	9.89	0.05	0.53	0.8	6	Follicular phase long-acting protocol	4200	14	14	2458	1.02	2	7	14	10	10	4	3	3	2	0	1	yes	1
2019061096	43	44	1	1	3	2	1	22.8	16.04	53	0.51	8.23	0.08	0.13	0.6	3	GnRH antagonist protocol	2400	8	6	680.3	13.91	0.36	2	1	1	1				0	0	1		0
2019061137	44	42	1	2	3	2	0	21.2	17.58	9.06	0.24	8.86	0.23	0.12	12	2	Natural cycle	0	0	4	490.2	3.97	0.17	0	0						0	0	0		0
2019061209	40	41	1	1	2	1	0	20.5	12.15	21.34	0.39	4.26	0.08	0.33	3.6	4	GnRH antagonist protocol	2100	7	12	1078	7.16	0.39	2	2	2	2	1	1		0	0	1		0
2019061228	42	44	1	2	2	1	1	23.4	18.88	24.01	0.22	7.08	0.17	0.63	0.5	5	Follicular phase long-acting protocol	3900	13	10	1646	0.95	0.41	4	5	4	2				0	0	1		0
2019061241	36	37	1	2	1	1	0	20.7	11.96	19.68	0.16	5.97	0.13	0.48	0.7	1	Follicular phase long-acting protocol	4050	14	13	2309	3.02	0.54	4	6	5	2	1			0	0	1		0
2019061268	36	35	1	2	2	1	1	23.8	19.82	9.94	0.1	7.63	0.38	0.47	0.6	4	Luteal phase short-acting long protocol	3600	12	9	1762	1.49	0.33	7	8	8	7	4	4	3	1	0	1	yes	1
2019061338	40	49	1	1	3	1	2	20.8	16.89	50.93	0.22	4.3	0.07	0.42	0.8	0	GnRH antagonist protocol	3600	12	12	1929	3.31	0.64	3	5	2	1	1	1	3	1	0	1	no	0
2019061551	35	35	1	3	2	1	1	18.3	14.11	73.91	0.23	7.21	0.09	0.1	7	5	GnRH antagonist protocol	2100	7	10	818.8	5.1	0.63	2	2	1	2	1			0	0	1		0
2019061573	34	37	0	2	0	0	0	17.6	12.74	2080	0.52	2.14	0.21	0.24	6	3	GnRH antagonist protocol	2400	8	10	1119	3.4	0.48	3	4	3	2	1	1		0	0	1		0
2019061834	34	34	1	1	1	1	0	28.4	18.73	28.22	0.09	7.94	0.14	0.3	13	4	Luteal phase short-acting long protocol	3300	11	19	1139	1.19	0.09	6	6	5	2	2	2	3	1	0	1	yes	1	√
2019061877	39	46	1	1	2	1	1	22.9	20.78	26.22	0.17	6.33	0.28	0.02	0.2	2	GnRH antagonist protocol	2700	9	7	675.1	18.5	1.41	3	1	1	1	1	1		0	0	1		0
2019061882	44	49	1	8	2	1	1	20.7	17.59	30.49	0.83	5.23	0.3	0.18	0.7	3	PPOS	1800	6	8	1088	5.2	0.77	2	1						0	0	1		0
2019062050	38	39	1	2	2	1	1	28.3	17.47	6.79	0.12	5.44	0.22	0.42	0.6	4	GnRH antagonist protocol	2400	8	8	236.7	3.81	0.08	1	2	2	2	2	1		0	0	1		0
2019062105	35	36	1	2	1	1	0	23.4	48.75	18.28	0.62	88.71	0.18	0.68	0.4	6	Follicular phase long-acting protocol	5100	18	11	188.1	1.99	2.18	1	15	12	7	2	2	3	2	0	1	no	0
2019062114	42	44	1	1	2	1	1	21.9	10.43	38.98	0.21	7.83	0.21	0.62	7	3	Follicular phase long-acting protocol	3600	12	14	604.1	0.1	0.36	2	3	2	2	2	1	3	2	0	1	no	0
2019062161	44	36	1	3	1	1	0	23.4	23.59	8.29	0.22	9.83	0.2	0.11	7	2	GnRH antagonist protocol	3900	13	10	225.2	19.57	0.3	1	1	1	1	1	1		0	0	1		0
2019070060	42	40	1	4	2	0	2	22.5	11.35	1209	0.38	4.58	0.03	0.57	6	0	GnRH antagonist protocol	3900	13	12	387.9	4.96	0.15	1	1	1					0	0	1		0
2019070171	48	50	1	5	2	1	1	18.3	17.66	50	0.22	14.51	0.09	0.05	7	2	PPOS	1425	9	5	638.7	9.06	0.3	1	1	1	1	1	1		0	0	1		0
2019070210	47	48	1	1	3	2	1	23.8	12.41	43.13	0.12	5.85	0.25	0.36	1.3	2	GnRH antagonist protocol	2400	8	13	781.9	1.45	0.05	3	3	3	3	3	3	3	2	0	1	no	0
2019070262	23	27	0	5	0	0	0	19.6	17.81	17.16	0.64	9.39	0.09	0.61	0.5	4	Follicular phase long-acting protocol	4500	15	12	1584	5.03	0.51	4	2	2	2	2	1	3	2	1	1	no	0
2019070406	33	33	0	4	0	0	0	19.1	12.52	35.14	0.34	4.92	0.24	0.24	6	4	Luteal phase short-acting long protocol	3300	11	11	273.5	0.75	0.18	1	0						0	0	0		0
2019070421	38	33	0	4	0	0	0	19.6	14.34	40.1	0.26	4.61	0.24	0.4	1	3	Luteal phase short-acting long protocol	3900	13	11	1739	2.29	0.4	2	2	1	1				0	0	1		0
2019070487	37	37	0	3	0	0	0	19.7	11.51	179.4	0.35	9.42	0.2	0.05	10	2	Luteal phase short-acting long protocol	2925	11	13	1564	4.89	0.51	4	1	1	1	1	1	2	1	0	1	no	0
2019070645	35	38	1	9	1	0	1	20.7	10.64	61.67	0.05	5.06	0.03	0.56	10	1	GnRH antagonist protocol	2400	8	8	889.2	4.82	0.29	1	3	3	2	2	2		0	0	1		0
2019070680	33	34	0	1	0	0	0	22.3	12.91	37.9	0.3	8.74	0.11	0.54	15	3	Follicular phase long-acting protocol	3650	13	14	4457	0.27	3.61	11	19	19	13	10	10		0	0	1		0
2019071272	47	52	0	17	0	0	0	25.7	17.89	130.9	0.13	3.19	0.17	0.59	4	3	GnRH antagonist protocol	2400	9	14	1012	2.68	1	4	3	1					0	0	1		0
2019071410	38	39	1	10	1	0	1	26.6	10.35	26.89	0.18	3.46	0.12	0.82	8	5	Follicular phase long-acting protocol	5400	18	15	2084	1.43	0.91	5	6	3	5	4	4	3	2	0	1	no	0
2019071503	37	39	0	3	0	0	0	18.5	12.74	59.6	0.05	3.05	0.08	0.75	8	4	Follicular phase long-acting protocol	4800	16	12	1884	2.34	0.38	4	6	6	4	4	3	3	2	0	1	no	0
2019071511	36	36	0	5	0	0	0	21.9	10.03	48.97	0.27	7.04	1.22	0.78	5	4	Follicular phase long-acting protocol	4500	15	12	2419	0.31	1.74	9	8	8	4	4	4	3	2	0	1	yes	0
2019071561	43	43	1	1	1	1	0	20	50.55	7.34	0.66	12.28	0.33	0.11	5	3	Mild stimulation protocol	2400	8	2	1242	7.36	0.3	2	0						0	0	0		0
2019071675	28	29	0	4	0	0	0	23.2	13.15	5	0.16	5.34	0.03	0.35	0.4	3	GnRH antagonist protocol	3600	12	13	527.3	2.12	0.07	2	2						0	0	1		0
2019071697	30	31	0	3	0	0	0	22.6	14.82	51	0.2	5.02	0.08	0.87	8	5	Luteal phase short-acting long protocol	3700	13	15	2832	1.08	1.08	4	6	6	5	5	5	3	2	0	1	yes	1
2019071763	37	39	1	2	1	0	1	20	10.09	74.5	0.34	7.03	0.22	0.92	0.3	2	Follicular phase long-acting protocol	4850	17	10	4693	1.21	1.56	7	8	8	4	2	2	3	2	0	1	yes	1
2019071812	37	32	1	4	3	1	0	20.4	13.22	56.05	0.4	7.68	0.14	0.57	0.6	2	Luteal phase short-acting long protocol	3300	11	13	1226	3.07	0.4	3	2	2	2	2	2		0	0	1		0
2019071954	44	46	1	3	2	1	0	25	14.64	21.34	0.14	4.02	0.3	0.31	0.8	4	Follicular phase long-acting protocol	5100	17	13	520.4	0.63	0.15	1	2	2	1	1	1		0	0	1		0
2019072008	44	45	1	5	2	1	1	25.4	16.21	19.63	0.24	4.11	0.08	0.2	0.6	4	GnRH antagonist protocol	2700	9	10	872.2	4.11	0.22	2	2	2	2				0	0	1		0
2019072064	40	40	0	17	0	0	0	20.7	11.95	55.32	0.15	6.17	0.08	0.59	0.7	3	Follicular phase long-acting protocol	3900	13	11	517.6	0.54	0.08	2	5	4	2	2	2	3	2	1	1	yes	1
2019072071	44	44	0	9	3	1	2	21.5	23.97	16.93	0.34	9.47	0.07	0.1	1	4	PPOS	1050	7	5	418	6.78	0.23	1	0						0	0	0		0
2019072088	36	35	1	10	2	1	1	27.5	14.9	32.67	0.35	4.41	0.19	0.02	0.7	4	Mild stimulation protocol	2475	12	10	276.1	36.8	0.65	2	1						0	0	1		0
2019072103	40	31	1	3	5	2	1	27.7	13.92	32.73	0.36	0.73	0.34	0.78	0.6	6	Follicular phase long-acting protocol	5100	17	11	825.4	2.79	0.18	2	3	3	2	2	2	3	2	0	1	yes	1	√
2019072187	37	36	1	8	1	1	0	22.2	15.35	79.6	0.06	5.44	0.14	0.28	12	3	Luteal phase short-acting long protocol	5700	19	14	895.1	3.9	0.33	1	2	2	1	1	1	3	1	1	1	no	0
2019080061	37	35	1	3	2	1	1	31.6	10.97	955	0.45	3.72	0.2	0.75	11	5	Follicular phase long-acting protocol	3900	13	12	1149	1.36	0.47	2	2	2	1				0	0	1		0
2019080138	46	53	0	1	0	0	0	23.4	22.08	48.56	0.55	8.02	0.03	0.11	0.6	3	GnRH antagonist protocol	3600	12	8	379.2	7.91	0.33	1	2	2	1				0	0	1		0
2019080305	48	44	1	7	2	1	1	21.3	16.77	163	0.14	10.19	0.33	0.03	7	2	GnRH antagonist protocol	1800	6	14	504.4	14.53	0.55	1	1						0	0	1		0
2019080567	40	37	1	4	1	0	1	23.2	18.67	26.5	0.42	3.95	0.12	0.4	1.1	2	GnRH antagonist protocol	3000	10	13	2036	1.69	0.5	4	4	2	1	1	1		0	0	1		0
2019080608	32	34	0	4	0	0	0	23.4	82.98	5.89	0.33	42.05	0.14	0.03	0.2	1	Mild stimulation protocol	150	1	3	118.7	43.88	0.71	1	1	1	1	1	1		0	0	1		0
2019080694	26	30	0	1	0	0	0	21.3	25.71	27.89	1.15	13.89	0.13	0.02	0.3	1	Natural cycle	0	0	6	104.8	42.87	0.2	0	0						0	0	0		0
2019081058	38	44	1	1	2	0	1	21.8	12.7	384.1	0.38	1.36	0.2	0.4	7	2	GnRH antagonist protocol	2700	9	13	720	3.56	0.27	1	1	1	1	1	1		0	0	1		0
2019081065	46	44	1	2	3	1	2	24	26.06	184.1	0.11	1.29	0.07	0.19	0.6	4	Luteal phase short-acting long protocol	3600	12	7	215.1	1.49	0.05	1	1	1					0	0	1		0
2019081321	42	42	1	5	3	2	1	24	12.59	201.5	0.11	3.72	0.08	0.39	0.4	1	GnRH antagonist protocol	3300	11	10	894.4	6	0.41	2	5	5	3	2	2	3	2	0	1	no	0
2019081347	39	44	1	1	1	1	0	18.2	19.34	28.54	0.31	12.52	0.44	0.02	0.6	0	PPOS	3900	13	7	393.3	6.62	0.28	1	1	1	1				0	0	1		0
2019081411	38	41	1	5	4	1	2	24.4	14.09	13.6	0.24	4.21	0.23	0.8	0.6	6	Follicular phase long-acting protocol	7500	25	11	781.4	1.31	0.13	2	3	1	1	1	1	3	1	0	1	no	0
2019081510	32	31	0	8	1	1	0	22.9	30.24	12.39	0.18	13.7	0.02	0.02	1.5	2	Luteal phase short-acting long protocol	2925	14	12	2862	3.06	0.37	4	3						0	0	1		0
2019081626	27	31	0	4	1	0	0	20.1	36.73	38.36	0.08	9.9	0.23	0.06	0.7	0	PPOS	2550	12	9	583.2	1.89	0.3	1	1	1					0	0	1		0
2019081832	39	25	1	2	2	1	1	18.4	12.21	253.1	0.25	2.46	0.05	0.28	6	3	Follicular phase long-acting protocol	2700	12	12	388.5	4.17	0.3	1	0						0	0	0		0
2019081839	26	29	1	6	1	0	1	22	14.43	643	0.23	5.36	0.45	0.08	0.4	2	Mild stimulation protocol	750	5	6	261.7	11.75	0.21	1	2	1					0	0	1		0
2019081909	37	31	0	1	0	0	0	20.6	17.17	25.39	0.31	8.42	0.19	0.48	0.6	2	PPOS	3750	13	9	1008	3.72	0.41	3	3	3	3	2	2		0	0	1		0
2019081947	29	30	0	5	0	0	0	24.97	10.15	114.8	0.13	11.17	0.2	0.22	3	0	Luteal phase short-acting long protocol	3225	14	10	2042	2.65	0.03	3	2	2	1	1	1	2	1	1	1	no	0
2019081948	38	34	0	1	0	0	0	23.6	13.15	24.02	0.2	4.65	0.09	0.63	1.1	2	Follicular phase long-acting protocol	3900	13	9	935.9	1.32	0.19	2	4	4	2	2	2	3	2	0	1	no	0
2019081972	29	30	0	2	0	0	0	20	13.1	20	0.3	4.5	0.19	0.3	1.2	5	Luteal phase short-acting long protocol	3600	12	12	2333	1.95	0.28	7	9	9	5	4	4	3	2	0	1	yes	1
2019081984	43	44	1	2	3	2	1	23.2	27.63	38.6	0.22	16.32	0.19	0.95	0.7	6	Follicular phase long-acting protocol	5700	19	12	1563	1.37	0.44	4	6	5	5	3	2	3	2	0	1	no	0
2019082037	25	26	0	5	0	0	0	18.8	28.6	31.66	0.25	10.59	0.34	0.02	0.8	0	PPOS	3300	14	6	136.6	4.53	0.27	0	0						0	0	0		0
2019082050	35	35	0	1	0	0	0	23.4	12.59	23.08	0.42	6.49	0.13	0.64	7	5	Follicular phase long-acting protocol	4500	15	8	1684	0.64	1.41	8	11	9	7	4	4	3	2	1	1	no	0
2019082061	26	26	1	1	3	0	0	20.1	13	20.77	0.29	7.4	0.05	0.81	0.65	5	Follicular phase long-acting protocol	2675	12	8	4604	0.81	3.45	8	10	7	5	4	4		0	0	1		0
2019082068	36	51	1	1	4	1	1	20.2	12.98	61.75	0.32	8.06	0.34	0.55	0.6	4	GnRH antagonist protocol	3300	11	14	782.4	12.8	0.46	1	2	2	2				0	0	1		0
2019082112	43	43	1	1	1	1	0	22.9	26.27	836.5	0.34	2.56	0.13	0.14	7	5	GnRH antagonist protocol	2700	9	9	828	3.08	0.43	2	4	2	2	1			0	0	1		0
2019082118	41	36	1	1	2	2	0	24.2	31.03	326.6	0.34	8.33	0.05	0.14	9	3	Mild stimulation protocol	750	5	8	153.6	36.9	0.74	2	2						0	0	1		0
2019082126	44	39	0	2	0	0	0	25.4	23.74	19.52	0.22	12.84	0.19	0.13	0.7	2	PPOS	1200	8	7	1003	6.89	0.4	2	2	2	1	1	1		0	0	1		0
2019090010	30	29	1	2	1	0	1	20.5	10.76	61.64	0.29	6.11	0.18	0.16	7	1	Luteal phase short-acting long protocol	3000	10	9	275.9	1.81	0.18	1	1	1					0	1	1		0
2019090062	47	48	1	1	2	0	2	21.6	15.2	132.2	0.12	1.16	0.12	0.66	0.6	2	Luteal phase short-acting long protocol	3600	12	9	253.8	1.6	0.1	1	1	1	1				0	0	1		0
2019090066	46	44	1	3	1	1	0	23.3	21.21	73.76	0.38	9.02	0.12	0.22	6	1	PPOS	1800	6	7	749.6	9.05	0.27	1	1						0	0	1		0
2019090117	46	48	1	1	4	2	2	22.04	11.64	41	0.72	3.78	0.39	0.3	4	2	Mild stimulation protocol	1350	8	8	194.2	12.87	0.24	1	2	1	1	1	1		0	0	1		0
2019090361	43	43	1	2	3	1	2	27	16.76	26.08	0.25	4.63	0.26	0.31	5	1	GnRH antagonist protocol	2400	8	7	641.6	10.55	0.13	1	0						0	0	0		0
2019090378	37	35	0	3	0	0	0	22.1	24.94	5	0.05	10.6	0.14	0.49	1	6	Follicular phase long-acting protocol	4800	16	12	1607	0.46	1.02	6	2	2	1	1	1	3	1	0	1	yes	1	√
2019090382	42	44	0	14	0	0	0	25.7	17.28	56.25	0.16	0.27	0.33	0.96	0.5	5	Follicular phase long-acting protocol	4212.5	14	9	2669	0.21	2.6	9	13	11	11	4	4	5	1	0	1	no	0
2019090385	39	41	1	5	2	1	1	25.4	22.03	19.62	0.39	5.72	0.33	0.03	0.7	2	PPOS	150	1	8	439.2	6.33	0.05	1	0						0	0	0		0
2019090396	42	41	0	15	0	0	0	20.1	19.24	18.28	0.28	7.71	0.06	0.06	0.6	3	GnRH antagonist protocol	2400	8	9	507.7	13.42	0.14	1	0						0	1	0		0
2019090418	29	31	0	3	0	0	0	24.4	16.05	285.5	0.2	2.75	0.49	0.27	9	0	Luteal phase short-acting long protocol	3300	11	13	842.9	1.18	0.46	3	3	3	1	1	1	3	1	0	1	no	0
2019090431	43	48	1	2	2	0	1	18.8	13.04	41.22	0.35	8.74	0.16	0.55	9	5	Follicular phase long-acting protocol	4625	16	11	982.5	0.18	1.08	4	5	4	3	3	3	3	2	0	1	yes	1
2019090505	41	31	1	9	3	2	1	21	10.77	21.85	0.1	4.44	0.08	0.24	0.7	3	Luteal phase short-acting long protocol	4200	14	20	989.8	3.48	0.32	2	1	1	1				0	0	1		0
2019090665	40	42	1	13	1	1	0	18.6	11.92	51.8	0.55	12.68	0.26	0.9	5	4	Follicular phase long-acting protocol	6225	22	8	2572	1.31	1.99	2	4	3	2	2	2	3	2	0	1	no	0
2019090811	27	32	0	2	0	0	0	23.1	12.36	48.19	0.19	6.51	0.14	0.34	1.5	5	Follicular phase long-acting protocol	4800	16	14	4896	1.5	2.62	7	16	12	8	6	4	3	2	0	1	yes	1
2019090939	41	40	0	3	0	0	0	25.9	10.05	640.9	0.26	1.88	0.25	0.41	11	0	GnRH antagonist protocol	3900	13	9	592.1	5.5	0.76	2	2	2	2	2	2	3	2	0	1	no	0
2019090950	21	25	0	1	0	0	0	22.7	12.43	778.7	0.69	0.86	0.24	0.49	7	6	Follicular phase long-acting protocol	4200	14	13	778.7	0.86	0.69	2	6	6	4	2	2	3	2	0	1	no	0
2019090956	35	36	1	4	3	1	2	23.8	11.1	19.03	0.17	4.97	0.17	0.89	0.7	6	Follicular phase long-acting protocol	3000	10	11	577	2.28	0.33	3	5	5	4	2	2	3	1	0	1	no	0
2019091167	29	35	0	3	0	0	0	19.5	10.36	21.29	0.13	3.8	0.14	1.05	9	5	Follicular phase long-acting protocol	4125	15	14	1500	2.28	0.72	2	3	1					0	0	1		0
2019091346	40	42	1	2	2	1	1	21.6	11.97	26.44	0.17	3.86	0.13	0.19	8	1	GnRH antagonist protocol	3300	11	11	946.7	3.33	0.39	2	3	2	3	1	1	3	1	0	1	no	0
2019091390	34	35	0	9	0	0	0	26.6	27.04	14.17	0.09	6.62	0.15	0.28	0.9	0	Mild stimulation protocol	750	5	8	569.5	4.07	0.41	1	1	1	1	1	1		0	0	1		0
2019091584	38	33	0	11	0	0	0	25	11.2	42.6	0.2	7.41	0.2	0.2	9	2	Follicular phase long-acting protocol	5700	19	12	424.7	0.6	0.21	2	2	2	1	1	1	3	1	0	1	no	0
2019091647	27	29	0	3	0	0	0	29.8	18.32	8.49	0.43	11.05	0.28	0.01	3	1	GnRH antagonist protocol	3600	12	9	183.4	19.2	0.42	1	1	1	1	1	1		0	0	1		0
2019091855	45	45	1	3	2	1	1	23.4	22.34	18.3	0.43	9.79	0.2	0.52	8	2	GnRH antagonist protocol	2700	9	8	698.3	16.31	0.25	2	0						0	0	0		0
2019100006	44	46	1	4	4	2	2	25.5	14.49	227.9	0.13	2.15	0.19	0.23	6	1	GnRH antagonist protocol	3000	10	10	988.2	2.03	0.47	4	3	3	2	2	2	3	1	0	1	no	0
2019100022	46	40	1	8	1	1	0	23.3	18.42	229.3	0.27	4.61	0.03	0.15	4	3	GnRH antagonist protocol	2400	8	11	1003	12.71	0.52	1	0						0	0	0		0
2019100036	32	34	0	1	0	0	0	28	32.03	23.26	0.59	11.94	0.25	0.48	6	0	PPOS	3150	13	6	606.9	10.14	0.35	1	1	1					0	0	1		0
2019100040	44	47	1	1	2	1	1	28.9	13.72	145.2	0.1	3.24	0.14	0.13	0.4	3	GnRH antagonist protocol	2400	8	9	1134	4.52	0.29	3	3	2	2	1	1	3	1	0	1	no	0
2019100091	41	43	1	4	2	1	1	23.4	10.02	76.06	0.14	4.33	0.17	0.72	1.2	3	Follicular phase long-acting protocol	4200	14	14	896.6	0.9	0.48	3	3	3	3	3	2	3	2	0	1	no	0
2019100222	33	32	1	1	1	0	0	23.6	13.18	49.58	0.29	7.17	0.27	0.43	0.9	5	Follicular phase long-acting protocol	4800	16	13	1025	1.61	0.94	3	2	2	1	1			0	0	1		0
2019100282	35	34	1	9	0	0	0	23.3	10.99	30.21	0.9	3.02	0.33	0.67	9	6	Follicular phase long-acting protocol	5400	18	12	1817	1.7	1.09	4	8	7	7	4	4	3	2	1	1	yes	1
2019100318	24	32	0	1	0	0	0	20.8	12.64	972	0.87	0.14	0.11	0.74	5	3	Follicular phase long-acting protocol	4650	16	15	1358	0.1	1.52	8	16	5	1				0	0	1		0
2019100337	42	43	1	1	1	1	0	26.3	23.81	20.95	0.1	10.7	0.32	0.08	12	1	GnRH antagonist protocol	2400	8	5	508.5	3.4	0.31	1	1	1					0	0	1		0
2019100387	40	37	1	9	1	1	0	22	20.14	12.3	0.21	9.35	0.18	0.64	1.5	0	Follicular phase long-acting protocol	3000	10	11	743.2	0.21	0.17	4	2	2	1	1	1	3	1	1	1	no	0
2019100416	44	44	0	1	0	0	0	22.3	10.84	24	0.4	3.79	0.11	0.59	0.7	3	Follicular phase long-acting protocol	3900	13	9	187.4	0.1	0.32	2	2	1					0	0	1		0
2019100470	33	32	0	3	0	0	0	20.8	64.61	47.15	2.1	38.59	0.35	0.01	3	1	PPOS	450	3	8	578.3	8.96	0.54	1	1	1	1	1	1		0	0	1		0
2019100514	46	47	1	1	2	1	1	27.3	17.79	13.85	0.06	8.78	0.17	0.05	0.5	1	PPOS	2850	13	6	363.3	15.52	0.37	1	1	1	1	1	1		0	0	1		0
2019100750	40	38	1	10	2	1	0	20.8	12.14	40.52	0.22	4.85	0.27	0.22	16	4	GnRH antagonist protocol	1500	5	8	418	11.33	0.22	1	1	1					0	0	1		0
2019100809	42	52	1	1	1	1	0	24.5	21.22	14.55	0.19	4.86	0.24	0.66	0.9	5	Follicular phase long-acting protocol	3600	12	10	554.3	0.78	0.76	3	4	4	2	1	1	3	1	0	1	no	0
2019100889	43	36	1	2	2	2	0	24.8	26.83	109.5	0.36	19.96	0.03	0.13	5	3	PPOS	1200	8	11	404	2.86	0.05	1	0						0	0	0		0
2019100923	39	38	1	1	1	0	1	20.2	11.92	42.76	0.08	4.66	0.06	0.69	9	5	Follicular phase long-acting protocol	3900	13	10	481.9	0.5	1.14	2	3	2	1				0	0	1		0
2019101031	27	29	1	4	1	0	1	22.3	14.19	94.88	0.28	27.36	0.31	0.3	6	5	Mild stimulation protocol	300	3	8	157	12.83	0.45	1	1	1	1	1	1		0	0	1		0
2019101166	47	47	1	6	3	1	2	24	11.04	18.84	0.41	4.56	0.05	0.32	5	6	GnRH antagonist protocol	2400	8	11	467.3	3.05	0.25	1	1	1	1	1	1		0	0	1		0
2019101237	40	42	1	9	1	1	0	23.9	13.59	757.1	0.28	2.8	0.05	0.26	1	3	Follicular phase long-acting protocol	5400	18	14	757.1	2.8	0.28	2	2	2	1				0	0	1		0
2019101251	36	33	1	3	2	0	0	22	10.39	16.54	0.37	5.49	0.38	0.92	7	5	Follicular phase long-acting protocol	3950	14	15	1092	0.1	0.51	4	8	3	4	3	1		0	0	1		0
2019101317	46	50	1	4	0	0	0	25.4	10.5	73.2	0.46	4.76	0.18	0.3	9	0	PPOS	3300	12	7	564.2	3.97	0.19	2	3	3	2	1	1		0	0	1		0
2019101332	39	39	1	2	2	1	1	27.7	18.35	163.5	0.15	3.12	0.29	0.43	7	5	Luteal phase short-acting long protocol	3600	12	16	1191	2.28	0.56	4	4	4	3	1	1	3	1	0	1	no	0
2019101433	38	41	1	5	1	1	0	23.5	10.2	26.27	0.11	4.08	0.15	0.77	0.9	4	Follicular phase long-acting protocol	4500	15	14	963.3	0.67	0.83	5	7	6	6	2	2	3	1	1	1	yes	1	√
2019101553	42	40	1	1	1	1	0	21.2	13.35	54.95	0.9	3.06	0.08	0.24	9	4	Follicular phase long-acting protocol	4800	16	10	745	1.54	0.59	3	2	2					0	0	1		0
2019101580	43	40	1	2	3	1	2	20.2	35.01	367.11	1.35	35.88	0.19	0.03	0.8	1	PPOS	2475	11	7	1611	0.78	0.31	4	3	3	3	2	2		0	0	1		0
2019101601	42	44	1	1	2	2	0	27.1	10.96	21.46	0.25	5.46	0.34	0.56	11	5	Follicular phase long-acting protocol	4300	14	14	1183	0.87	0.66	3	5	3	2	2	1	3	2	0	1	no	0
2019101661	39	44	1	3	3	1	2	19.7	10.24	54.38	0.81	2.77	0.31	0.9	1.3	6	Follicular phase long-acting protocol	3675	14	12	1387	0.82	0.36	4	4	3	2	2	1	3	2	0	1	no	0
2019101754	34	37	1	3	1	0	1	21.5	21.52	46.69	0.31	7.36	0.29	0.3	7	6	GnRH antagonist protocol	2100	7	8	890.7	2.3	0.62	1	1	1	1	1	1		0	0	1		0
2019101812	32	31	0	6	0	0	0	22.9	11.17	48.74	0.05	4.36	0.15	0.81	0.3	4	Follicular phase long-acting protocol	4200	14	8	1633	2.53	0.42	3	2	1	2	1			0	0	1		0
2019110007	36	34	1	4	2	2	0	22	14.16	34.11	0.15	5.39	0.08	0.21	0.5	6	Follicular phase long-acting protocol	5100	17	9	1091	12.72	1.69	4	5	2					0	0	1		0
2019110072	26	30	1	5	1	0	1	21.3	15.25	36.14	0.48	4.43	0.19	0.56	1.3	4	Follicular phase long-acting protocol	3600	12	12	445	9.21	0.77	2	2	2	2	2	1	3	2	0	1	yes	1
2019110129	40	40	1	2	1	0	1	22.1	19.2	25.55	0.2	9.98	0.34	0.25	0.6	5	Luteal phase short-acting long protocol	5325	20	10	1172	4.69	0.32	2	4	4	3	2	1		0	0	1		0
2019110154	31	34	1	1	2	0	0	23.9	10.1	9.34	0.4	6.29	0.13	0.55	0.8	3	Follicular phase long-acting protocol	4800	16	11	1348	0.88	1.32	6	12	9	7	5	5	5	1	0	1	yes	1
2019110179	37	38	1	2	1	1	0	23.4	11.84	26.99	0.31	4.28	0.05	0.29	0.6	4	PPOS	2100	8	7	474.4	2.05	0.4	2	2	2	1	1	1		0	0	1		0
2019110212	23	27	1	2	2	0	1	20	23.32	25.88	0.11	9.37	0.19	0.09	0.7	1	GnRH antagonist protocol	2400	8	9	349.4	10.42	0.23	1	1	1	1				0	0	1		0
2019110218	36	35	1	2	2	1	1	23	17.7	12.18	0.27	6.53	0.18	0.33	11	1	PPOS	1200	8	6	337.1	3.99	0.35	1	1	1	1	1	1		0	0	1		0
2019110322	29	31	0	10	0	0	0	28.4	11.2	18.19	0.14	4.34	0.14	0.26	10	2	GnRH antagonist protocol	2700	9	11	612.8	1.56	0.08	1	3	2	1	1	1		0	0	1		0
2019110513	36	36	0	7	0	0	0	19.5	45.07	121.9	0.21	31.09	0.27	0.01	7	1	GnRH antagonist protocol	2475	11	8	385.4	10.46	0.06	1	1	1	1	1	1		0	1	1		0
2019110613	46	47	1	10	2	1	1	25.9	11.91	29.62	0.18	6.22	0.31	0.19	0.6	2	GnRH antagonist protocol	3000	10	14	515.9	15.61	2.56	3	0						0	0	0		0
2019110708	37	34	1	2	1	0	1	20.7	20.35	46.03	0.59	10.85	0.14	0.86	0.6	6	PPOS	2400	8	7	1491	4.87	3.85	3	1	1	1	1	1		0	0	1		0
2019110893	30	30	0	6	0	0	0	19.1	38.31	58.4	0.31	8.9	0.12	0.06	2	1	Mild stimulation protocol	1350	9	8	548.6	7.22	0.31	1	1						0	0	1		0
2019111083	28	29	0	1	0	0	0	25.3	18.03	12.82	0.16	12.29	0.08	0.02	5.5	0	PPOS	2700	9	7	578.7	6.35	0.35	1	1		1	1	1		0	0	1		0
2019111124	37	41	0	1	0	0	0	26	12.52	55.43	0.18	5.7	0.25	0.58	0.9	6	Follicular phase long-acting protocol	3575	12	12	3575	2.01	2.04	7	5	3	2	1	1	3	1	0	1	no	0
2019111129	40	41	1	11	1	1	0	23.4	14.49	60.57	0.32	8.83	0.15	0.45	11	3	GnRH antagonist protocol	7200	24	10	1747	3.57	0.55	3	4	3	3	3	3		0	0	1		0
2019111168	40	48	1	7	2	1	1	25.4	12.89	16	0.28	5.99	0.14	0.55	0.7	5	Follicular phase long-acting protocol	4187.5	14	8	1303	0.67	1.1	5	4	4	3	1	1	3	1	0	1	no	0
2019111199	37	31	0	2	1	1	0	21.6	23.7	12.93	0.19	7.57	0.2	0.39	0.3	3	Luteal phase short-acting long protocol	6075	18	7	1716	0.74	0.61	3	4	3	3	3	3	3	3	0	1	no	0
2019111271	37	37	0	4	1	0	1	22	12.8	21.77	0.13	5.58	0.23	0.41	1	5	Luteal phase short-acting long protocol	3600	12	18	925	1.84	0.05	2	1	1					0	0	1		0
2019111300	43	41	1	2	3	1	2	25	15.23	25.63	0.21	4.47	0.04	0.38	0.3	1	GnRH antagonist protocol	3000	10	7	576.7	10.39	0.17	1	1	1	1				0	0	1		0
2019111504	41	40	1	20	1	1	0	24.9	18.55	104.7	0.19	3.19	0.22	0.53	9	3	Follicular phase long-acting protocol	3900	13	10	562.9	0.93	0.05	1	3	2	2	2	2	3	2	0	1	no	0
2019111699	30	31	0	4	0	0	0	21.6	14.33	52.24	0.14	4.56	0.41	0.58	0.8	3	GnRH antagonist protocol	2400	8	10	1690	0.41	0.61	4	5	5	1	1			0	0	1		0
2019111703	43	43	1	19	1	0	1	20.9	19.13	11.36	0.29	9.6	0.2	0.19	0.5	2	Follicular phase long-acting protocol	4500	15	10	447.4	2.07	0.05	1	1	1	1				0	1	1		0
2019120017	46	39	1	3	1	0	1	26.8	10.19	46.21	0.4	4.94	0.13	0.52	0.6	5	Luteal phase short-acting long protocol	4200	14	13	985.7	2.56	0.56	3	3	3	2	1	1	3	1	0	1	no	0
2019120087	37	36	1	3	3	0	1	24.7	11.79	20.46	0.22	8.36	0.35	0.63	0.5	4	Follicular phase long-acting protocol	3600	12	8	512.6	2.32	0.38	1	2	1					0	0	1		0
2019120089	28	28	1	1	1	0	1	23	37.5	35	0.52	12.18	0.23	0.02	0.3	2	PPOS	2700	9	8	335.8	3.91	0.25	1	1	1	1	1	1		0	0	1		0
2019120416	42	46	1	2	1	0	0	25.8	12.86	12.86	0.11	6.04	0.29	0.67	8	5	GnRH antagonist protocol	3000	10	13	652.8	6.76	0.05	2	2	2	2	2	2		0	0	1		0
2019120431	31	30	0	6	0	0	0	22.9	10.01	51.88	0.09	5.08	0.15	0.52	9	3	GnRH antagonist protocol	2400	8	9	339.7	15.42	0.25	1	1						0	0	1		0
2019120527	32	32	1	1	1	0	0	31.6	12.74	41.04	0.47	3.1	0.08	0.16	0.6	4	GnRH antagonist protocol	3600	12	9	274.3	9.11	0.07	1	1	1	1	1	1	3	1	0	1	yes	1
2019120541	33	30	1	3	3	2	0	21.8	15.54	13.57	0.23	5.77	0.19	0.11	6	4	Follicular phase long-acting protocol	5100	17	11	322.6	2.3	0.28	3	1	1					0	0	1		0
2019120617	29	29	1	2	2	0	0	21.6	36.84	104.7	0.27	12.89	0.34	0.1	0.8	6	Mild stimulation protocol	150	1	8	308.6	7.47	0.34	1	1	1					0	0	1		0
2019120740	33	33	1	1	4	1	2	20.8	26.89	445.8	0.26	7.73	0.13	0.39	5	4	GnRH antagonist protocol	675	3	5	479.7	2.82	0.13	1	0						0	0	0		0
2019120968	33	35	0	1	0	0	0	18.4	26.31	60.85	0.1	6.52	0.05	0.11	1	0	Natural cycle	0	0	8	190.8	3.4	0.09	0	1						0	0	1		0
2019121014	35	36	0	5	0	0	0	21.9	27	1598	0.68	2.9	0.19	0.32	10	2	Follicular phase long-acting protocol	3650	13	11	1012	1.63	0.75	3	4	2	1	1	1	3	1	0	1	no	0
2019121047	32	31	1	8	3	1	2	22.9	22.1	268.5	0.23	0.66	0.18	0.3	13	4	GnRH antagonist protocol	3300	11	14	1833	3.44	1.31	4	5	4	1				0	0	1		0
2019121069	41	42	1	13	3	1	2	22.9	10.67	1144	0.96	1.34	0.15	0.74	7	6	Follicular phase long-acting protocol	5100	17	12	1950	0.91	1.14	4	4	4	3	3	3	3	2	0	1	no	0
2019121167	32	31	0	1	0	0	0	22.3	31.07	30.49	0.21	10.04	0.27	0.02	4	1	Mild stimulation protocol	150	1	7	275.7	4.59	0.6	2	0						0	0	0		0
2019121721	43	42	1	2	1	1	0	18.8	11.93	976	0.67	11.51	0.06	0.27	9	5	GnRH antagonist protocol	2400	8	12	1026	20.47	1.64	2	1						0	0	1		0
2020010216	26	26	0	3	0	0	0	27.7	40.71	13.93	0.29	37.31	0.36	0.01	3	2	PPOS	1725	10	8	352.3	8.6	0.23	1	1	1	1	1	1		0	0	1		0
2020010307	38	40	1	5	2	0	1	23.7	11.99	13.43	0.44	4.87	0.19	0.34	6	3	Luteal phase short-acting long protocol	3000	10	13	1064	1.88	0.63	5	5	2	2	2	2	3	2	0	1	no	0
2020010480	41	35	1	3	2	1	1	26.8	11.04	6.46	0.12	5.31	0.03	0.91	0.4	5	Follicular phase long-acting protocol	3600	12	14	1453	1.05	0.68	3	5	5	3	3	3	3	2	1	1	no	0
2020010808	37	36	1	7	1	1	0	25.4	14	35.24	0.22	5.15	0.09	0.28	9	2	GnRH antagonist protocol	3300	11	8	947	15.88	0.33	1	0						0	0	0		0
2020030199	39	37	0	2	0	0	0	32.4	11.28	32.24	0.23	4.54	0.21	0.16	0.6	2	GnRH antagonist protocol	3600	12	11	816.6	11.63	0.56	4	1	1	1	1	1	3	1	0	1	no	0
2020030232	35	35	0	1	0	0	0	23.3	16.87	20.17	0.61	8.45	0.2	0.42	8	4	Luteal phase short-acting long protocol	3600	12	12	1431	1.6	0.49	5	4	4	4	3	3	3	2	0	1	yes	1
2020030245	43	40	1	3	3	2	1	29.3	13.93	35.02	0.07	5.3	0.25	0.94	0.2	1	GnRH antagonist protocol	3300	11	10	739	6.63	0.34	1	2	2	2	1	1		0	0	1		0
2020030278	28	31	0	1	0	0	0	20.4	22.53	23.08	0.54	10.42	0.14	0.56	13	4	GnRH antagonist protocol	3000	11	15	1330	2.48	1.08	3	6	1					0	0	1		0
2020030420	34	25	1	1	4	1	1	22	17.97	409.1	0.12	5.49	0.15	0.54	0.6	4	Luteal phase short-acting long protocol	3000	10	14	548.8	3.23	0.07	1	2	2	2	2	2	3	2	0	1	yes	1
2020030431	37	41	0	9	0	0	0	20.7	18.11	81.16	0.12	6.53	0.23	0.16	1	0	GnRH antagonist protocol	5100	17	14	725.3	4.51	0.33	2	1	1	1	1	1		0	0	1		0
2020030584	40	43	1	10	2	1	1	19.9	15.22	5	0.29	7.75	0.18	0.33	1	2	GnRH antagonist protocol	3000	10	15	269.5	45.02	0.81	1	1	1					0	0	1		0
2020030724	33	34	0	3	0	0	0	22.6	13.25	5	0.18	5.43	0.05	0.68	12	6	Follicular phase long-acting protocol	4500	15	12	1470	1.57	1.29	6	5	5	5	3	3	3	2	0	1	yes	1	√
2020030821	38	38	0	15	0	0	0	32.1	10.04	20.64	0.21	6.08	0.23	0.92	0.6	6	Follicular phase long-acting protocol	3312.5	11	16	1104	0.79	0.18	3	5	2	2	2	2	3	2	1	1	no	0
2020030839	27	29	0	1	3	0	1	18.8	12.54	30	0.24	5.3	0.16	0.61	0.5	4	Follicular phase long-acting protocol	3225	12	11	1585	1.03	0.99	4	7	7	4	3	3	3	2	0	1	yes	1
2020040535	31	30	0	6	0	0	0	20.7	13.32	26.56	0.43	2.22	0.17	0.66	6	4	GnRH antagonist protocol	3000	10	8	864.9	3.96	0.28	3	4	4	4	3	3		0	0	1		0
2020041148	35	32	1	1	1	1	0	18.8	24.79	126.5	0.38	30.51	0.07	0.01	0.3	4	Mild stimulation protocol	1800	12	7	122.5	35.61	0.32	1	0						0	0	0		0
2020041635	40	37	1	3	2	1	1	19.2	16.58	83.72	0.28	8.48	0.1	0.49	1	3	Luteal phase short-acting long protocol	4200	14	15	2155	2.88	0.81	5	3	3	2	2	1	3	2	0	1	yes	1
2020041659	31	29	0	2	0	0	0	18	11.67	36.58	0.34	5.45	0.31	0.86	0.8	6	Luteal phase short-acting long protocol	5250	18	11	1372	0.52	0.79	4	4	4	2	2	2	3	2	0	1	yes	1
2020041754	44	41	1	10	2	1	1	18.8	25.61	48.83	0.39	9.32	0.15	0.15	0.3	0	PPOS	3900	13	6	918.9	7.83	0.8	1	1	1	1	1	1		0	1	1		0
2020041860	43	45	0	1	0	0	0	28.6	14.32	33.57	0.25	5.65	0.24	0.15	0.6	0	GnRH antagonist protocol	1500	5	9	368.7	1.66	0.32	1	2	1	1	1			0	0	1		0
2020050028	43	46	1	2	2	1	1	22.8	25.53	6.89	0.27	8.36	0.17	0.03	0.8	0	GnRH antagonist protocol	2100	7	7	253.7	15.84	0.05	1	1	1					0	0	1		0
2020050076	25	31	0	8	0	0	0	19.9	13.6	15.66	0.39	8.84	0.18	0.42	1.3	4	Follicular phase long-acting protocol	4500	15	15	1640	0.32	1.29	4	3	3	2	1	1	3	2	0	1	no	0
2020050081	29	29	1	3	1	1	0	22.6	11.99	39.36	0.3	3.52	0.18	1.05	1.2	5	Follicular phase long-acting protocol	4500	15	16	1071	0.54	0.74	2	4						0	0	1		0
2020050111	43	42	1	3	2	1	1	21.2	11.21	52.14	0.33	6.64	0.15	0.12	1.2	0	GnRH antagonist protocol	1800	6	10	753.7	11.56	0.4	2	1	1	1	1	1		0	0	1		0
2020050367	33	33	0	5	0	0	0	20.7	19.3	5	0.16	3.38	0.21	0.36	7	5	Mild stimulation protocol	1200	8	10	369.6	15.78	1.1	1	5	4	2	1	1		0	0	1		0
2020050371	35	36	1	1	2	1	1	20.6	12.99	92	0.75	5.99	0.24	0.69	0.7	3	Luteal phase short-acting long protocol	4800	16	15	2784	1.98	0.58	5	4	4	3	2	2	3	1	0	1	no	0
2020050554	32	35	0	11	0	0	0	21.9	14.39	18.27	0.8	8.21	0.05	0.61	1	4	GnRH antagonist protocol	4200	14	14	1228	9.01	0.72	2	2	2	2	2	1	3	2	0	1	no	0
2020050955	43	34	1	4	2	1	0	21.7	11.8	129	0.27	25.33	0.13	0.04	4	4	Natural cycle	0	0	6	541.5	6.2	0.42	1	1	1					0	0	1		0
2020051364	29	29	0	2	0	0	0	22.5	19.31	51.75	0.2	7.63	0.33	0.28	0.6	2	Luteal phase short-acting long protocol	3275	11	14	1163	4.26	1.01	3	3	3	3	3	3	3	2	1	1	yes	1
2020051524	35	32	1	1	1	0	1	21.8	12.18	50.45	0.46	5.37	0.14	0.91	0.5	0	Follicular phase long-acting protocol	3575	12	8	1369	2.31	0.86	3	6	5	4	4	4	3	2	0	1	yes	1
2020051584	31	28	0	1	0	0	0	22.6	11.37	51.07	2.11	9.36	0.32	0.83	0.9	4	Follicular phase long-acting protocol	4500	15	10	1068	1.7	0.35	5	5	5	4	4	3	3	2	0	1	yes	1
2020051703	32	30	1	1	3	1	1	24.2	14.96	16.17	0.19	6.97	0.06	0.51	4	4	GnRH antagonist protocol	3000	10	9	782.6	5.51	0.3	2	2	2	1	1	1	3	1	0	1	no	0
2020051761	31	30	0	3	0	0	0	19.1	16.78	28.22	0.23	7.17	0.3	0.72	13	5	Follicular phase long-acting protocol	3300	11	14	599.2	1.37	0.53	2	2	1	1	1	1	3	1	0	1	yes	0
2020051960	39	40	1	14	1	1	0	28	15.36	22.47	0.17	4.12	0.21	0.44	0.4	3	Mild stimulation protocol	3600	12	9	222.5	7.14	1.04	1	0						0	0	0		0

## Sheet: Sheet2
KEYCOD	age	age2	infertility type	years of infertility	No.of previous pregnancy	No.of previous delivery	No.of previous abortion	BMI	FSH	E2	P	LH	T	AMH	basal endometrial thickness	AFC	Stimulation protocol	Total amount of Gn (IU)	Duration of stimulation(d)	Endometrial thickness on HCG (mm)	E2 on HCG	LH on HCG	P on HCG	No. of ≧14mm oocytes	Total oocytes retrieved	MII	2PN	No. of transferrable embryo	No. of good-quality embryos	Embryo stage	No. of embryo transferred	Type of ART（IVF:0,ICSI:1）	TE(yes:1,no:0)
2016031485	43	40	1	3	1	0	1	27.24	26.05	24.29	0.45	12.69	0.18	0.02	5	0	Mild stimulation protocol	600	4	3	228.8	11.27	0.13	1	1	1	0	0	0			0	0
2016050027	38	38	0	16	0	0	0	22.31	11.09	22.9	0.79	6.77	0.29	0.9	8	6	GnRH antagonist protocol	3450	12	13	1695	2.39	0.2	5	7	5	5	3	3	3	3	0	1
2016050190	37	41	1	8	4	1	2	21.9	18.82	26.51	0.94	7.47	0.15	0.01	8	6	GnRH antagonist protocol	4200	14	10	529.1	13.69	0.65	1	1	1	0	0	0			0	0
2016051192	35	30	0	3	0	0	0	23.9	22.31	33.83	0.59	6.31	0.08	0.08	7	1	Mild stimulation protocol	1800	12	8	594.4	4.54	0.75	2	1	1	1	0	0			0	0
2016051383	47	46	1	1	1	1	0	26.12	13.69	35.38	0.73	4.89	0.19	0.04	0	4	GnRH antagonist protocol	3000	10	10	606.3	5.54	0.85	1	1	1	1	1	1	3	1	0	1
2016051693	28	33	0	6	0	0	0	19.9	11.28	52.24	0.85	7.66	0.34	0.83	2	4	Follicular phase long-acting protocol	3200	14	9	2993	2.77	1.44	7	5	4	2	2	2	3	2	0	1
2016051843	36	37	0	12	0	0	0	21.5	10.02	25.39	0.8	6.42	0.13	0.82	9	3	Follicular phase long-acting protocol	4150	14	10	999.7	1.24	11.76	6	4	2	1	1	1	3	1	0	1
2016051909	43	47	1	1	3	1	2	28	13.83	31.38	0.69	3.53	0.05	0.66	8	0	GnRH antagonist protocol	2400	8	11	361.2	4.59	0.49	1	1	1	1	0	0			0	0
2016051919	26	30	1	1	3	0	1	19.7	10.56	18.29	0.42	4	0.19	0.63	6	5	Follicular phase long-acting protocol	3525	13	12	1493	4.3	0.24	4	9	7	5	5	5	3	2	0	1
2016052155	40	40	0	16	0	0	0	31.2	15.6	16.85	0.27	5.47	0.18	0.15	7	3	Follicular phase long-acting protocol	3600	12	10	440.5	0.34	0.07	1	1	1	1	1	1	3	1	0	1
2016060064	39	41	1	13	2	1	1	30	11.15	84.86	0.55	2.94	0.16	0.13	8	3	Luteal phase short-acting long protocol	4075	14	7	1251	1.22	0.22	3	5	4	4	0	0			1	0
2016060708	44	42	1	2	4	1	1	21.8	18.71	28.92	0.64	9.13	0.29	0.4	7	4	Follicular phase long-acting protocol	3900	13	9	722.5	11.58	0.17	1	1	1	1	0	0			0	0
2016060709	37	37	1	14	1	0	1	21	11.65	42.19	0.67	4.6	0.19	1.03	3	6	Follicular phase long-acting protocol	5100	17	10	2754	0.8	1.13	5	5	5	3	3	2	3	2	1	1
2016060850	38	37	0	12	0	0	0	20.7	14.74	41.45	0.9	3.75	0.25	0.31	6	3	GnRH antagonist protocol	2400	8	9	527.5	2.65	0.93	1	2	1	0	0	0			0	0
2016060935	36	44	1	6	2	0	1	22.9	16.78	40.74	0.66	6.69	0.2	0.33	0	6	Follicular phase long-acting protocol	6300	21	7	1359	1.66	0.81	3	4	2	1	1	1	3	2	0	1
2016061190	42	45	1	2	1	0	1	22.6	13.84	48.31	0.56	6.83	0.24	0.55	4	2	GnRH antagonist protocol	3600	12	12	730.8	14.78	0.72	2	1	1	1	0	0			0	0
2016061341	28	24	0	1	0	0	0	22.32	12.91	57.9	0.79	3.81	0.36	0.29	0	5	Follicular phase long-acting protocol	5025	18	9	2423	1.24	1.19	4	7	6	6	0	0			0	0
2016061647	36	39	1	7	1	1	0	23.4	15.59	61.23	0.17	6.1	0.04	0.19	10	3	GnRH antagonist protocol	4200	14	11	1176	12.9	0.53	3	3	2	3	2	1	3	2	0	1
2016061770	37	40	0	4	0	0	0	26.4	11.13	67.08	0.85	5.36	0.47	0.5	4	6	Follicular phase long-acting protocol	4500	15	11	1014	0.81	0.5	2	4	4	2	2	2	3	2	0	1
2016061791	42	44	1	2	3	2	1	24	15.1	47.87	0.29	5.74	0.09	0.6	9	6	Follicular phase long-acting protocol	4800	16	12	2448	0.67	0.16	5	3	2	2	0	0			0	0
2016061858	44	45	1	4	2	2	0	22.9	12.3	23.88	0.47	8.19	0.18	0.33	8	5	GnRH antagonist protocol	2700	9	13	670.7	4.55	0.69	1	1	1	1	0	0			0	0
2016061879	42	46	1	11	1	1	0	22.6	11.67	29.11	0.75	6.1	0.4	0.61	9	1	Natural cycle	0	0	6	525.7	5.08	0.57	0	1	1	0	0	0			0	0
2016070189	42	45	1	10	1	1	0	22.9	14.45	21.9	0.53	3.9	0.16	0.08	16	2	GnRH antagonist protocol	2700	9	14	626.4	5.01	0.38	1	1	1	1	1	1	3	1	0	1
2016070277	29	28	0	3	0	0	0	20.3	12.88	15.19	0.42	2.76	0.23	0.24	4	1	Luteal phase short-acting long protocol	2175	9	8	1360	1.25	0.96	4	2	1	1	1	1	3	1	0	1
2016070371	28	23	0	5	0	0	0	18.6	13.94	31.12	1	4.73	0.36	0.08	8	3	Follicular phase long-acting protocol	4500	15	13	375.3	0.56	0.43	1	1	1	1	1	1	3	1	0	1
2016070398	36	39	1	1	2	0	0	23.4	17.62	12.2	2.92	7.57	0.55	0.45	7	3	Mild stimulation protocol	1050	7	9	1005	9.46	0.52	2	2	2	2	2	2			0	1
2016070424	32	27	0	2	1	0	0	22	85.56	28.5	0.55	52.81	0.27	0.01	2	1	Mild stimulation protocol	900	6	8	170.3	12.11	0.31	0	1	1	1	1	1			0	1
2016070651	32	34	0	2	0	0	0	20.6	18.16	12.93	0.24	2.63	0.06	0.46	8	3	Luteal phase short-acting long protocol	3300	11	11	775.1	2.72	0.13	2	2	1	1	1	1	3	1	1	1
2016070764	45	44	1	1	4	2	2	19.5	19.99	23.68	0.34	7.91	0.18	0.13	7	1	Mild stimulation protocol	2250	14	8	672.7	6.26	0.27	2	1	1	1	1	1			0	1
2016070845	38	35	1	8	4	0	1	22.9	15.96	38.04	0.4	5.78	0.08	0.74	7	3	Follicular phase long-acting protocol	5100	17	8	943.8	0.61	0.25	1	2	2	2	2	2	3	2	0	1
2016070892	42	39	1	1	2	1	1	23.4	12.77	24.2	0.52	1.94	0.3	0.44	6	4	Luteal phase short-acting long protocol	2925	10	10	1029	1.55	0.42	3	3	1	0	0	0			0	0
2016070903	32	33	1	4	2	1	1	23.05	12.45	13.51	0.18	2.98	0.05	0.26	5	4	Luteal phase short-acting long protocol	1200	9	15	770.2	1.23	0.21	3	2	2	2	2	2	3	2	0	1
2016070974	44	38	1	2	1	0	1	24.14	10.31	49.14	0.76	3.81	0.19	0.89	4	4	Luteal phase short-acting long protocol	3900	14	8	4245	1.83	0.91	7	5	3	3	1	1	2	1	0	1
2016071492	36	46	1	1	2	0	2	20.2	10.99	40.41	0.59	5.66	0.22	0.37	5	4	Follicular phase long-acting protocol	3975	15	11	1921	0.69	0.56	7	9	9	9	5	5	3	2	0	1
2016071609	42	43	0	1	4	2	2	23.44	11.14	31.25	0.44	4.49	0.41	0.48	5	4	Luteal phase short-acting long protocol	2700	10	15	1239	4.07	0.29	3	3	2	2	2	2	3	2	0	1
2016071664	45	45	1	6	1	1	0	27.3	18.93	27.66	0.41	6.16	0.22	0.05	9	1	GnRH antagonist protocol	1800	6	6	243.1	10.79	0.31	1	1	1	0	0	0			0	0
2016071927	46	44	1	3	2	2	0	18.8	15.43	68.83	0.48	6.5	0.21	0.37	6	2	GnRH antagonist protocol	2400	8	7	520.9	20.21	0.45	0	1	1	1	1	1	3	1	0	1
2016080184	39	43	1	5	2	2	0	22.6	12.25	19.85	0.33	5.85	0.19	0.28	8	2	GnRH antagonist protocol	3300	11	9	678.9	3.78	0.79	2	3	3	3	2	2			0	1
2016080243	40	43	1	1	2	1	1	23.83	14.28	35.93	0.89	5.23	0.22	0.63	10	5	Mild stimulation protocol	1350	9	9	479.7	22.92	1.03	2	1	1	0	0	0			0	0
2016080259	37	38	1	5	1	1	0	23.6	10.13	37.6	0.58	3.6	0.29	0.42	8	5	Luteal phase short-acting long protocol	3000	10	11	1444	2.49	0.36	2	4	3	2	2	1	3	2	0	1
2016080260	40	48	1	12	1	1	0	19	10.27	40.93	0.76	4.79	0.19	0.16	10	2	GnRH antagonist protocol	2100	7	10	458.4	4.79	0.63	2	3	2	2	2	0	3	2	0	1
2016080293	44	42	1	8	1	1	0	23.88	12.89	247.9	0.25	10.76	0.44	0.33	3	4	Mild stimulation protocol	900	6	7	328.2	10.64	0.52	2	1	0	0	0	0			0	0
2016080303	37	38	1	5	1	1	0	23.15	11.4	21.01	0.12	6.15	0.06	0.48	9	4	GnRH antagonist protocol	2100	7	11	924.3	2.11	0.34	2	3	3	3	3	3			0	1
2016080349	47	44	1	10	1	1	0	17.2	19.95	287.8	0.86	6.31	0.13	0.6	8	2	Natural cycle	0	0	5	767.3	22.83	1.43	1	2	2	1	1	1			0	1
2016080357	27	26	0	4	0	0	0	18.7	24.08	23.48	0.58	3.94	0.19	0.24	8	3	Follicular phase long-acting protocol	3000	10	12	430.3	0.33	0.18	1	1	0	0	0	0			0	0
2016080418	44	41	1	2	3	1	2	26	10.82	47.82	0.41	6.65	0.17	0.75	7	1	GnRH antagonist protocol	4200	14	8	1409	7.84	0.49	1	2	1	1	1	1			0	1
2016080653	40	37	1	5	2	1	1	19.8	10.75	20.53	0.43	2.96	0.09	0.43	11	1	Follicular phase long-acting protocol	4050	17	11	612.9	2.98	0.41	2	1	1	0	0	0			0	0
2016080727	42	41	1	8	1	1	0	21.1	24.37	22.6	0.58	7.25	0.13	0.03	5	0	Mild stimulation protocol	1200	8	10	276.1	23.34	0.61	1	1	0	0	0	0			0	0
2016080882	39	42	1	1	3	1	2	23.4	16.16	20.79	0.48	6.03	0.26	0.1	10	2	GnRH antagonist protocol	4500	15	14	1307	4.04	0.64	3	2	2	2	2	2	3	2	0	1
2016080926	44	46	1	1	2	1	1	23.2	16.52	24.24	0.56	6.87	0.1	0.47	5	1	Luteal phase short-acting long protocol	3900	13	6	762.3	3.63	0.65	2	1	1	1	1	1	3	1	0	1
2016080944	47	45	1	1	3	2	1	22.6	19.19	22.03	0.6	9.61	0.46	0.2	8	3	GnRH antagonist protocol	2400	8	11	926.8	7.44	0.49	2	3	2	1	1	1	3	1	0	1
2016080947	41	37	1	3	1	1	0	24.2	11.83	41.6	0.82	4.97	0.35	0.91	7	3	Luteal phase short-acting long protocol	3000	10	12	1232	2.48	0.71	2	4	4	4	4	4	3	2	0	1
2016081011	34	35	1	7	2	1	0	19.4	14.46	30.84	0.82	6.28	0.16	0.99	7	4	Follicular phase long-acting protocol	5850	20	14	2568	1.92	0.71	5	4	4	4	2	1	3	2	0	1
2016081054	43	43	1	2	1	1	0	27.5	12.97	41.12	0.35	6.29	0.23	0.62	8	3	Follicular phase long-acting protocol	4200	14	8	665	0.75	0.21	2	2	2	2	2	2	3	2	0	1
2016081066	41	39	0	13	0	0	0	22.7	10.97	65.47	0.28	4.91	0.13	0.79	10	1	Follicular phase long-acting protocol	5100	17	13	1343	0.51	0.65	7	1	1	0	0	0			0	0
2016081083	45	41	0	18	0	0	0	26.6	10.92	22.38	0.41	3.19	0.34	0.23	5	2	Mild stimulation protocol	2100	10	6	155.1	15.11	0.67	1	2	2	0	0	0			0	0
2016081088	39	44	0	11	0	0	0	21	14.81	33.76	0.57	5.04	0.09	0.47	3	1	GnRH antagonist protocol	2700	9	8	1167	3.44	1.37	2	3	3	2	2	1	3	2	0	1
2016081094	39	50	1	2	2	1	1	20.3	11.84	124.1	0.48	12.56	0.15	0.14	2	2	Luteal phase short-acting long protocol	3150	9	9	1284	1.02	0.82	3	3	3	3	2	2	3	2	0	1
2016081109	29	29	0	3	0	0	0	22.4	17.01	32.96	0.98	4.51	0.39	0.22	10	5	Luteal phase short-acting long protocol	3300	11	14	1167	2.68	0.24	3	4	4	0	0	0			0	0
2016081124	41	37	1	5	0	0	0	23.7	16.75	31.46	0.37	9.19	0.21	0.11	7	0	Luteal phase short-acting long protocol	4200	14	13	1428	2.69	0.25	3	1	1	1	1	1	3	1	0	1
2016081132	40	47	1	4	1	0	1	19.53	19.12	34.41	0.68	5.93	0.39	0.09	5	4	Luteal phase short-acting long protocol	4500	15	12	1090	2.25	0.63	2	2	2	0	0	0			0	0
2016081215	41	42	0	4	0	0	0	23	23.8	19.55	0.65	10.82	0.29	0.04	4	0	GnRH antagonist protocol	2700	9	10	637	11.57	0.52	1	2	2	2	2	2			0	1
2016081221	36	34	1	5	2	0	2	22.03	17.57	38.99	0.37	3.75	0.23	0.12	3	1	Mild stimulation protocol	1200	7	4	327.9	14.15	0.2	1	1	1	1	1	1			0	1
2016081229	40	38	0	10	0	0	0	20.6	10.92	50.83	0.33	4.74	0.08	1.01	6	6	Follicular phase long-acting protocol	3300	11	12	1267	0.87	0.11	4	4	3	1	1	1	3	1	0	1
2016081268	44	43	1	7	1	1	0	23.7	13.36	27.33	0.4	5.47	0.25	0.28	7	2	Luteal phase short-acting long protocol	4800	16	14	857	1.76	0.11	2	1	1	1	1	1	3	1	0	1
2016081287	29	29	0	2	0	0	0	21.3	11.71	35.76	0.63	6.03	0.33	0.96	5	6	Follicular phase long-acting protocol	2025	13	13	1747	0.46	0.91	4	10	10	5	4	4	3	2	0	1
2016081294	35	34	1	1	4	1	1	20	31.86	5	0.8	6.8	0.03	0.13	4	2	GnRH antagonist protocol	3300	11	6	549.9	3.52	2.29	1	1	0	0	0	0			0	0
2016081829	35	36	0	5	0	0	0	22.1	12.18	43.13	0.51	7.78	0.17	0.46	5	2	Follicular phase long-acting protocol	4200	14	10	1740	4.14	1.26	3	4	4	1	0	0			0	0
2016081947	34	32	0	5	0	0	0	22.89	14.97	41.16	0.55	5.6	0.18	0.14	12	5	Luteal phase short-acting long protocol	2125	10	10	2248	2.08	1.13	4	3	3	2	2	2	3	1	1	1
2016081987	33	32	0	5	0	0	0	21.36	13.01	15.27	0.56	4.77	0.1	0.57	10	5	Follicular phase long-acting protocol	4200	14	9	1412	0.39	0.54	2	3	1	1	0	0			0	0
2016082035	45	42	1	1	2	1	1	23	11.1	44.78	0.62	6.53	0.17	0.63	7	1	GnRH antagonist protocol	2700	9	9	1135	3.07	0.78	2	4	3	2	2	1	3	2	0	1
2016082039	43	45	1	16	1	0	1	23	13.18	5	0.34	5.34	0.04	0.45	5	4	GnRH antagonist protocol	3000	10	10	297.4	14.64	0.49	1	1	1	1	0	0			0	0
2016090003	44	45	1	10	2	1	1	23.44	11.93	23.7	0.41	4.55	0.18	1.08	5	5	Luteal phase short-acting long protocol	4125	15	10	3438	2.69	1.19	5	2	2	2	1	1	3	2	1	1
2016090049	43	46	1	2	1	0	1	19.53	20.41	50.08	0.3	12.38	0.1	0.4	6	2	Luteal phase short-acting long protocol	3525	12	10	721.6	2.5	0.6	1	1	1	1	1	1			0	1
2016090093	41	52	1	5	3	1	2	21.8	12.25	5	0.47	8.17	0.09	0.57	5	2	Luteal phase short-acting long protocol	3600	12	7	454.8	1.63	0.21	1	2	1	1	1	1	3	1	0	1
2016090319	42	51	1	3	1	0	1	23.4	12.63	26.42	0.24	7.97	0.07	0.17	7	2	Luteal phase short-acting long protocol	5700	19	12	756.6	5.26	0.23	1	1	1	1	0	0			0	0
2016090354	40	40	1	18	2	1	0	20.7	13.69	15.22	0.62	2.85	0.12	0.16	11	4	Luteal phase short-acting long protocol	3450	12	14	927.8	3.85	0.55	2	2	2	1	1	1	3	1	0	1
2016090369	44	45	0	20	0	0	0	23.83	21.72	16.69	0.47	12.88	0.22	0.09	5	2	Mild stimulation protocol	900	6	5	139.6	14.3	0.26	1	1	1	1	1	1			0	1
2016090370	36	40	1	4	2	1	0	22.8	13.28	35.02	0.5	3.26	0.29	0.74	5	5	Follicular phase long-acting protocol	5100	17	12	812.7	0.61	0.08	2	2	1	1	1	1	3	1	0	1
2016090464	44	45	1	1	2	1	1	20.7	13.2	96.79	0.4	6.44	0.43	0.88	7	2	GnRH antagonist protocol	3000	10	6	1083	3.68	0.73	2	3	2	3	2	1			0	1
2016090561	36	38	1	1	5	2	1	22.49	11.92	20.86	0.45	4.76	0.04	1.06	7	4	Luteal phase short-acting long protocol	5175	16	14	2248	0.96	0.41	5	5	1	1	1	1	2	1	0	1
2016090928	39	44	1	2	3	1	2	24.6	12.05	10.5	0.21	5.42	0.13	0.91	7	6	Follicular phase long-acting protocol	4250	15	11	1992	0.61	0.11	8	3	3	2	2	1	3	2	0	1
2016091340	27	38	0	5	0	0	0	18	21.09	44.5	0.86	6.67	0.42	0.66	8	2	Follicular phase long-acting protocol	3000	12	11	1687	1.69	1.12	3	7	6	5	2	1	3	2	0	1
2016091349	37	40	1	5	2	1	1	23.94	14.5	5	0.25	2.99	0.15	0.32	11	3	Luteal phase short-acting long protocol	6225	19	9	2068	1.15	0.68	4	4	3	3	1	1	3	1	0	1
2016091355	30	29	0	7	0	0	0	23.8	20.45	5	0.65	6.89	0.16	0.3	4	5	Luteal phase short-acting long protocol	5100	17	8	757.4	2.65	0.35	1	1	1	1	0	0			0	0
2016091426	40	45	0	1	0	0	0	21.5	26.01	15.87	0.46	6.39	0.3	0.09	3	2	Luteal phase short-acting long protocol	5700	19	9	573	5.9	0.69	1	1	1	1	1	1	3	1	0	1
2016091439	44	50	1	1	1	1	0	21.6	17.68	28.12	0.33	6.62	0.06	0.03	3	3	Follicular phase long-acting protocol	4800	16	13	713.4	0.15	0.23	2	3	2	2	2	2	3	2	0	1
2016091603	34	36	1	2	1	0	1	22.6	12.77	22.32	0.6	5.57	0.22	0.5	7	2	GnRH antagonist protocol	2100	7	6	468.2	1.42	0.43	1	3	3	3	2	2	3	2	0	1
2016091760	49	49	1	1	2	2	0	24.8	10.21	23.91	0.52	4.52	0.23	0.47	6	3	GnRH antagonist protocol	3450	12	14	1061	1.14	0.69	3	4	4	3	2	1	3	2	1	1
2016091899	35	33	0	5	0	0	0	21.5	17.11	30.19	0.64	7.78	0.14	0.64	6	6	GnRH antagonist protocol	2025	9	10	1336	4.66	0.59	2	2	2	1	1	1			0	1
2016100089	37	37	0	1	0	0	0	22.9	24.48	33.95	0.41	7.46	0.18	0.5	10	6	Luteal phase short-acting long protocol	3900	13	13	1031	1.98	0.52	2	1	1	0	0	0			0	0
2016100104	39	41	1	5	3	1	2	23.4	26.47	7.84	0.28	4.76	0.18	0	3	1	GnRH antagonist protocol	2700	9	7	288.2	11.09	0.69	1	1	1	1	0	0			0	0
2016100114	37	40	1	1	2	1	1	24.8	15.3	22.61	0.53	15.3	0.18	0.35	7	3	Follicular phase long-acting protocol	4200	14	14	1123	0.46	0.16	2	5	5	4	1	0	5	1	0	1
2016100136	43	43	1	4	2	0	2	21.5	12.91	11.19	0.42	4.77	0.13	0.31	12	3	Luteal phase short-acting long protocol	3900	13	17	779.2	2.53	0.28	2	2	2	2	2	2	3	2	1	1
2016100178	42	52	0	3	0	0	0	24.4	23.18	35.79	1.33	8.7	0.24	0.08	5	2	GnRH antagonist protocol	3900	13	5	958.2	3.13	0.78	2	1	1	1	1	1			1	1
2016100353	26	28	1	4	1	0	1	22.5	34.68	19.1	0.9	8.69	0.17	0.06	7	1	GnRH antagonist protocol	2850	10	9	367.8	8.05	0.64	1	1	1	0	0	0			0	0
2016100384	37	39	1	3	2	0	1	26.81	12.52	5	0.49	6.73	0.03	0.71	7	5	Follicular phase long-acting protocol	5100	18	8	747.7	3.66	0.26	2	1	1	1	1	1	3	1	0	1
2016100455	45	45	1	11	2	1	1	24.5	13.01	7.63	0.33	8.19	0.09	0.01	7	3	Mild stimulation protocol	1050	7	10	225.2	7.8	0.59	1	2	2	2	2	2			0	1
2016100461	48	45	1	3	4	2	2	29.3	10.53	16.93	0.43	5.27	0.13	0.35	6	1	GnRH antagonist protocol	3300	11	8	367.2	8.64	0.49	1	2	0	1	0	0			0	0
2016100537	42	41	1	8	3	1	2	21	10.56	8.2	0.36	5.34	0.11	0.81	7	4	Follicular phase long-acting protocol	4050	14	13	689.4	0.1	0.17	3	4	3	3	2	1	3	2	1	1
2016100671	31	30	1	5	1	1	0	18.4	23.38	16.44	0.45	11.97	0.14	0.85	7	5	Follicular phase long-acting protocol	3150	13	13	1428	0.37	0.44	4	5	1	0	0	0			0	0
2016100780	45	44	1	4	2	1	1	24.5	10.41	38.02	0.88	4.28	0.37	0.32	7	2	GnRH antagonist protocol	3000	10	9	537.6	11.73	1.04	1	1	0	0	0	0			0	0
2016101030	26	26	0	1	0	0	0	20.2	17.83	29.02	1	5.83	0.31	0.47	7	1	Mild stimulation protocol	2175	11	7	869.9	1.94	1.1	1	1	0	0	0	0			0	0
2016101269	43	44	1	3	3	1	2	19.1	10.9	56.5	2.1	5.2	0.29	0.33	4	4	GnRH antagonist protocol	3300	11	9	396.5	9.23	0.45	1	1	1	1	0	0			0	0
2016101299	40	43	0	17	0	0	0	21	12.43	55.05	0.35	5.96	0.15	0.77	8	4	GnRH antagonist protocol	3300	11	11	962.7	11.19	0.68	1	3	2	0	0	0			0	0
2016101327	37	36	0	12	0	0	0	25.8	10.26	28.1	0.52	5.11	0.08	0.63	6	3	Follicular phase long-acting protocol	4500	15	13	456	2.83	0.17	2	2	2	2	2	2	3	2	0	1
2016101404	42	45	1	2	2	0	2	18.26	13.4	5	0.07	1.78	0.19	0.76	5	4	GnRH antagonist protocol	2400	8	9	1163	2.61	0.6	2	1	1	1	1	1	2	1	0	1
2016101711	44	48	1	2	3	1	0	24.8	14.31	21.67	0.4	7.02	0.13	0.4	10	3	GnRH antagonist protocol	3900	13	12	1286	0.86	0.13	3	3	3	2	1	1	3	1	0	1
2016101744	39	44	1	15	1	1	0	23.5	13.32	38.87	1.64	5.34	0.05	0.44	5	1	Mild stimulation protocol	600	4	9	115	23.46	0.53	1	1	0	1	0	0			0	0
2016101773	36	39	1	4	1	1	0	22.8	12.89	63.95	0.66	7.46	0.19	0.18	4	3	Luteal phase short-acting long protocol	3000	10	7	2026	3.8	0.82	5	4	4	4	4	4	3	2	0	1
2016101800	35	37	1	2	2	1	0	22.8	14.59	37.34	0.51	6.2	0.18	0.18	3	4	Follicular phase long-acting protocol	3600	12	7	269.6	8.47	0.19	1	1	1	1	1	1	3	1	0	1
2016101850	39	41	1	7	3	0	2	25.7	13.32	12.73	0.49	4.54	0.31	0.27	7	4	Follicular phase long-acting protocol	5250	17	8	581.5	4.63	0.58	2	2	2	1	0	0			0	0
2016101972	43	44	1	1	2	2	0	27.8	11.04	26.29	0.62	6.02	0.23	0.16	3	0	GnRH antagonist protocol	3000	10	8	234.8	8.59	0.69	1	1	1	1	0	0			0	0
2016101976	37	36	1	3	4	1	2	23.4	12.31	22.87	0.18	4.43	0.13	0.95	4	5	Follicular phase long-acting protocol	4500	15	8	4087	3.98	0.61	7	10	6	6	5	5	3	2	0	1
2016101983	35	36	1	9	1	1	0	24	27.4	19.78	0.58	8.96	0.22	0.38	8	4	Mild stimulation protocol	1350	9	7	180.9	15.61	0.51	1	1	1	1	1	1			0	1
2016101992	42	38	0	1	0	0	0	21.23	10.33	12.9	0.48	5.07	0.08	0.25	8	1	GnRH antagonist protocol	3900	13	10.5	1438	2.14	0.99	3	2	1	1	1	1	2	1	0	1
2016110048	38	36	1	14	3	2	1	24.5	13.89	30.92	0.48	4.04	0.21	0.36	5	4	Follicular phase long-acting protocol	3900	13	11	878	0.62	10.25	7	7	7	5	5	5	3	2	1	1
2016110098	45	39	1	8	1	0	1	20	16.64	60.75	0.53	9.51	0.21	0.41	8	3	GnRH antagonist protocol	2700	9	7	985	12.54	1.17	2	3	3	1	0	0			0	0
2016110138	42	42	1	4	3	1	2	22.7	26.83	11.19	0.21	9	0.03	0.24	4	2	Mild stimulation protocol	900	6	5	196.5	16.94	0.31	1	1	1	1	0	0			0	0
2016110200	38	44	1	4	1	0	1	24.6	16.28	7.54	0.45	8.31	0.18	0.01	6	1	GnRH antagonist protocol	3000	10	10	541.7	22.93	0.74	1	2	2	2	0	0			0	0
2016110259	48	51	1	23	3	1	2	23.4	21.3	15.51	0.34	6.39	0.1	0.25	9	3	Follicular phase long-acting protocol	5400	18	11	1108	1.39	0.36	2	1	1	1	0	0			0	0
2016110270	41	41	1	10	3	2	1	25.4	11.58	20.49	0.3	3.09	0.2	0.35	6	4	Follicular phase long-acting protocol	5100	17	11	807.4	0.71	0.03	4	5	4	2	2	1	3	2	1	1
2016110308	43	39	1	7	2	1	1	21.9	15.04	97.6	0.28	13.62	0.18	0.69	8	2	Mild stimulation protocol	1200	8	10	372.6	44.76	0.59	0	1	1	1	0	0			1	0
2016110448	43	50	1	1	1	1	0	17.2	11.88	24.18	0.32	4.83	0.11	0.68	4	6	Follicular phase long-acting protocol	4500	15	6	1555	0.31	0.36	2	4	4	4	3	2	3	2	0	1
2016110509	33	36	1	3	3	1	1	25	10.9	5.34	0.58	5.34	0.16	1.06	8	6	Luteal phase short-acting long protocol	1650	12	11	4627	2.45	0.86	9	10	9	9	6	6	3	2	0	1
2016110570	39	41	0	10	0	0	0	20.03	12.79	3.54	0.22	3.72	0.04	0.18	6	3	Luteal phase short-acting long protocol	2250	9	11	563.2	1.42	0.37	1	1	1	1	1	1	2	1	0	1
2016110602	37	38	1	2	1	1	0	22.6	11.6	22.59	0.73	4.73	0.08	0.44	4	6	Follicular phase long-acting protocol	5400	18	10	620.8	0.73	0.1	2	2	2	1	1	1	3	1	0	1
2016110813	39	41	1	5	1	1	0	27.5	11.16	21.63	0.57	6.85	0.19	0.43	10	6	Luteal phase short-acting long protocol	3300	11	15	802.3	4.1	0.45	2	2	2	2	2	2	3	2	0	1
2016110915	42	42	1	3	1	1	0	25.4	12.21	20.64	0.55	3.76	0.23	0.32	9	2	Follicular phase long-acting protocol	5100	17	12	1150	0.73	0.2	4	2	2	1	0	0			0	0
2016111220	41	42	1	6	1	0	0	19.72	20.84	40.87	0.65	8.52	0.2	0.39	7	2	Luteal phase short-acting long protocol	6300	21	11	487.5	3.74	0.19	1	1	1	1	1	1	3	1	0	1
2016111265	38	35	1	8	2	2	0	20.9	29	19.79	0.93	11.15	0.38	0.18	7	2	Mild stimulation protocol	1050	7	7	424.3	6.23	1.03	2	4	4	3	1	1			0	1
2016111327	30	32	1	11	3	1	1	22.7	11.09	8.66	0.28	4.48	0.07	0.38	8	0	Luteal phase short-acting long protocol	1650	12	10	2213	1.97	0.69	8	4	1	1	1	0	2	1	0	1
2016111378	40	43	1	14	2	0	1	22.58	12.58	29.97	0.17	6.33	0.04	0.42	7	3	Luteal phase short-acting long protocol	4350	16	12	2765	2.35	1.06	7	6	4	4	3	2	3	3	0	1
2016111384	29	27	0	5	0	0	0	22.5	10.16	40.82	0.35	6.4	0.18	0.7	6	6	Follicular phase long-acting protocol	4850	17	14	4443	0.9	0.93	11	14	11	9	6	6	3	2	0	1
2016111396	28	28	0	5	0	0	0	20.96	18.97	28.46	1.1	6.45	0.63	0.11	12	4	GnRH antagonist protocol	4800	16	7	895.6	8.43	0.19	1	1	1	1	1	1	3	1	0	1
2016111445	31	29	0	3	1	0	0	20.9	11.81	5	0.6	2.71	0.29	0.26	6	2	Mild stimulation protocol	750	5	9	836.4	8.5	0.97	1	1	1	1	0	0			0	0
2016111451	35	37	1	1	1	0	1	23	12.27	23.35	0.65	5.03	0.33	0.81	6	5	Follicular phase long-acting protocol	3300	11	11	1387	0.51	0.7	6	8	7	6	6	6	3	2	0	1
2016111496	36	40	1	3	4	1	2	21.3	10.37	64.68	0.15	2.15	0.08	0.62	8	6	Follicular phase long-acting protocol	3650	13	7	1681	4	0.37	2	3	2	2	1	1	3	1	0	1
2016111542	29	35	0	1	0	0	0	19.7	16.51	22.21	0.64	6.4	0.14	0.34	11	2	Follicular phase long-acting protocol	3900	13	13	2236	1.96	1.24	5	6	5	5	4	3	3	2	0	1
2016111607	48	46	1	6	1	1	0	25.71	10.37	25.69	0.5	4.68	0.25	0.22	4	2	Luteal phase short-acting long protocol	3900	13	8	884.8	1.16	0.09	2	2	1	2	2	2	3	2	0	1
2016111622	43	47	1	1	3	1	2	25.7	37.5	5	0.16	10.65	0.05	0.02	6	1	Luteal phase short-acting long protocol	750	5	6	437.2	2.51	0.37	1	1	1	0	0	0			0	0
2016120256	40	38	1	5	1	1	0	25.4	10.19	11.17	0.18	3.07	0.1	0.16	3	0	Luteal phase short-acting long protocol	3300	15	7	598	14.19	0.44	1	1	1	1	0	0			0	0
2016120264	44	42	1	1	1	1	0	23	11.95	38.77	0.31	3.81	0.14	0.28	8	1	Follicular phase long-acting protocol	4200	14	11	1750	2.12	0.47	2	2	2	2	2	1	3	2	0	1
2016120334	45	47	1	3	1	0	1	23.8	14.78	16.3	0.44	8.96	0.14	0.78	10	1	GnRH antagonist protocol	2400	8	13	1832	1.01	0.31	2	2	2	2	2	1			0	1
2016120465	43	44	1	16	3	1	0	19.5	11.85	43.77	0.36	5.57	0.03	0.18	8	2	GnRH antagonist protocol	2700	9	6	275.7	4.59	0.6	1	1	0	0	0	0			0	0
2016120511	37	36	1	2	2	1	1	21.6	14.56	5	0.15	5.46	0.03	0.44	13	6	Luteal phase short-acting long protocol	3450	12	13	1465	2.09	0.23	3	3	2	2	2	2	3	2	0	1
2016120568	33	34	1	2	1	0	1	24.22	26.56	347.5	0.59	18.22	0.07	0.22	7	3	Luteal phase short-acting long protocol	3675	15	7	1305	0.58	9.14	6	4	2	2	2	2	3	2	0	1
2016120572	46	48	1	10	2	1	1	21.8	17.03	23.8	0.61	6.85	0.21	0.27	10	3	GnRH antagonist protocol	3600	12	12	1825	3.6	0.94	4	1	1	1	0	0			0	0
2016120594	33	34	1	6	1	1	0	20.7	43.89	8.75	0.61	11.88	0.07	0.08	3	0	Luteal phase short-acting long protocol	1950	10	12	2321	2.68	0.3	4	3	3	3	2	1	3	2	0	1
2016120710	31	34	0	7	0	0	0	23.8	14.08	35.12	0.42	4.91	0.16	0.41	11	0	GnRH antagonist protocol	3900	13	9	1510	3.93	0.92	1	4	4	3	2	1	3	2	0	1
2016120834	42	39	0	2	0	0	0	16.9	10.62	118.6	0.77	7.09	0.3	0.17	6	0	GnRH antagonist protocol	3300	11	9	667.7	13.1	0.77	0	1	0	0	0	0			0	0
2016120838	44	44	1	16	3	1	2	28.8	15.74	8.46	0.28	4.88	0.1	0.18	6	2	GnRH antagonist protocol	2700	9	11	267.4	6.73	0.44	1	1	1	0	0	0			0	0
2016120966	42	48	1	1	3	1	2	27.5	10.06	77.18	0.56	4.1	0.36	0.77	5	2	Follicular phase long-acting protocol	5400	18	11	1348	0.54	0.57	4	4	4	4	3	1	3	2	1	1
2016121037	30	30	0	4	0	0	0	20.8	13.07	9.94	0.68	4.3	0.1	0.38	6	4	Follicular phase long-acting protocol	6600	22	9	1671	0.7	0.82	6	5	5	3	2	1	3	2	0	1
2016121164	23	26	1	2	2	1	1	21.1	19.35	17.69	0.74	8.31	0.1	0.29	6	6	Luteal phase short-acting long protocol	3300	12	11	2567	1.78	0.75	6	3	3	3	2	2	3	2	0	1
2016121223	34	39	0	10	0	0	0	23.5	10.78	5	0.31	3.91	0.07	0.47	10	6	Follicular phase long-acting protocol	3900	13	16	1294	0.83	0.15	5	10	10	10	6	6	3	2	0	1
2016121283	32	30	0	4	0	0	0	29.1	11.85	5	0.36	4.9	0.05	0.48	11	5	Follicular phase long-acting protocol	5400	18	11	3180	0.66	0.87	6	6	4	2	0	0			0	0
2016121332	43	46	1	16	1	1	0	21.3	18.47	26.31	0.37	4.58	0.13	0.1	17	2	Luteal phase short-acting long protocol	2550	9	12	266.9	1.42	0.13	1	1	1	0	0	0			0	0
2016121334	40	40	1	1	2	1	1	22	11.02	42.74	0.53	4.29	0.09	0.77	8	3	Luteal phase short-acting long protocol	4050	14	10	1834	1.38	0.49	3	4	3	3	2	1	3	2	0	1
2016121358	40	43	1	2	1	0	1	23.6	10.21	27.78	0.03	3.73	0.03	0.65	6	4	Follicular phase long-acting protocol	3900	13	10	645.8	0.53	0.09	1	5	4	4	2	1	3	2	0	1
2016121378	37	38	1	1	1	1	0	25.3	16.95	28.26	0.14	8.43	0.14	0.34	5	4	Luteal phase short-acting long protocol	3600	12	9	1456	2.6	0.37	4	6	6	5	5	5	3	2	0	1
2016121379	38	39	1	4	2	1	1	22	12.45	24.16	0.71	7.49	0.11	0.96	4	1	Follicular phase long-acting protocol	4200	14	10	2495	1.2	0.57	8	7	7	7	7	6	3	2	0	1
2016121380	39	34	1	7	1	1	0	21.1	14.19	42.16	0.52	7.94	0.09	0.59	9	5	Follicular phase long-acting protocol	4650	16	12	1317	2.28	0.75	4	6	4	2	1	1	3	1	0	1
2016121434	40	38	0	1	0	0	0	23.8	12.35	25.79	1.1	3.07	0.45	0.07	5	1	GnRH antagonist protocol	2400	8	12	334.6	16.59	0.93	1	1	0	0	0	0			0	0
2016121508	44	44	1	5	3	2	1	19.5	18.19	27.09	0.43	5.64	0.12	0.05	6	1	Luteal phase short-acting long protocol	3900	13	7	595.8	3.4	0.03	1	1	1	1	0	0			0	0
2016121587	44	44	1	2	3	1	2	29.4	10.13	5	0.57	4.18	0.08	0.89	6	2	Luteal phase short-acting long protocol	3600	12	14	801.2	2.13	0.13	2	3	3	2	2	2	3	2	0	1
2016121630	38	43	1	1	1	1	0	24	21.45	8.87	0.1	6.56	0.03	0.11	7	2	Luteal phase short-acting long protocol	3600	13	10	1732	3.85	0.29	3	2	2	2	2	2	3	2	0	1
2017010027	50	51	0	1	4	2	2	21.3	25.84	5	0.33	5.95	0.04	0.02	3	1	PPOS	3975	19	5	303.2	7.52	0.63	1	1	1	1	0	0			0	0
2017010219	46	46	1	6	3	1	2	28	23.18	7.6	0.5	15.15	0.25	0.03	5	2	Mild stimulation protocol	1500	10	7	127.1	49.65	0.74	0	1	0	0	0	0			0	0
2017010285	47	48	1	1	2	1	1	22.9	14.77	59.24	1.12	6.28	0.22	0.45	7	2	GnRH antagonist protocol	2400	8	7	1242	8.34	0.45	1	1	1	1	1	1			0	1
2017010551	43	45	1	17	2	2	0	21.4	20.76	34.08	0.6	9.85	0.1	0.12	12	0	Mild stimulation protocol	900	6	9	182.6	18.79	0.25	0	1	0	0	0	0			0	0
2017010572	40	39	1	3	2	1	0	23.4	18.46	19.7	0.55	4.78	0.21	0.06	4	0	GnRH antagonist protocol	2400	10	9	331.6	12.45	0.62	1	1	1	1	1	1			0	1
2017010609	37	37	0	7	0	0	0	18	10.02	72.93	0.49	3.22	0.16	0.27	6	4	GnRH antagonist protocol	1800	6	9	577.1	3.58	0.59	1	2	1	1	0	0			0	0
2017010662	29	30	0	8	0	0	0	25.7	19.6	56.73	0.36	9.27	0.11	0.02	9	1	GnRH antagonist protocol	1500	5	11	371.2	3.98	0.12	1	1	1	1	1	1			0	1
2017010686	42	44	1	1	2	1	1	25.4	14.36	77.2	1.08	10.31	0.24	0.63	5	5	Luteal phase short-acting long protocol	4800	16	11	957.7	2.58	0.28	1	2	2	1	0	0			0	0
2017010837	32	31	1	5	1	0	0	23.4	11.8	43.78	0.84	7.01	0.13	0.42	4	6	Luteal phase short-acting long protocol	3075	13	10	3507	1.93	1.09	5	3	3	3	3	3	3	2	0	1
2017010968	43	44	1	4	2	1	1	26	13.75	35.98	0.47	6.54	0.04	0.53	7	3	GnRH antagonist protocol	3600	12	9	1658	8.2	1.74	4	2	2	2	2	2			0	1
2017011101	38	42	1	1	2	1	1	26.7	10.06	33	0.18	1.98	0.18	0.37	6	1	GnRH antagonist protocol	3300	11	13	700.6	3.81	0.63	2	3	2	2	1	1			0	1
2017011104	39	39	0	9	0	0	0	22.9	29.09	28.7	0.39	11.28	0.39	0.11	7	4	Mild stimulation protocol	900	6	11	603.7	5.14	0.65	2	4	3	0	0	0			1	0
2017011341	43	45	1	1	3	1	2	20	14.38	36.75	0.64	8.39	0.11	0.36	7	3	GnRH antagonist protocol	3300	11	8	379	1.84	1.59	1	4	4	2	2	1	3	2	0	1
2017020128	28	30	0	8	0	0	0	23	12.6	48.31	0.49	4.62	0.17	0.17	10	4	Luteal phase short-acting long protocol	5100	17	13	1743	0.74	1.78	4	3	2	2	2	1	3	2	0	1
2017020314	41	41	1	15	2	2	0	25	24.38	25.92	0.74	12.33	0.28	0.18	9	2	GnRH antagonist protocol	6150	22	8	1293	2.09	0.83	3	4	4	3	2	2	3	2	0	1
2017020364	42	41	0	3	0	0	0	32	13.87	20.24	0.14	5.88	0.03	0.15	6	4	GnRH antagonist protocol	1350	6	5	124.8	2.94	0.19	1	1	0	0	0	0			0	0
2017020426	37	35	0	3	0	0	0	30.9	12.42	31.51	0.46	4.09	0.25	0.63	8	6	Follicular phase long-acting protocol	3300	11	15	1437	1.05	0.33	6	11	6	5	0	0			0	0
2017020701	36	41	1	2	3	1	2	20.3	12.04	69.76	0.39	6.27	0.13	0.74	7.1	0	Follicular phase long-acting protocol	4200	14	9	2998	0.26	1.02	6	13	9	7	6	6	3	2	0	1
2017020782	36	35	1	1	1	0	0	23.3	10.11	43.41	0.65	3.94	0.19	0.55	3	1	Follicular phase long-acting protocol	4725	16	13	3187	0.1	1.42	8	12	10	5	4	4	3	2	0	1
2017020822	25	27	1	1	1	0	0	20.8	12.24	26.08	0.45	6.48	0.13	0.21	5	6	Follicular phase long-acting protocol	5100	17	11	2560	4.25	0.6	5	6	6	6	3	3	3	2	0	1
2017020925	33	32	1	3	0	0	0	24	10.61	51.07	0.42	3.97	0.14	0.14	9	2	GnRH antagonist protocol	3000	10	10	3847	0.45	1.09	7	5	1	1	1	1			0	1
2017020950	39	43	1	1	3	1	2	28.3	14.71	10	0.2	6	0.37	0.01	6	4	GnRH antagonist protocol	3000	10	6	126.4	15.95	0.79	1	1	1	1	1	1			0	1
2017021019	30	28	1	1	2	0	0	19.1	12.75	26.72	0.3	7.98	0.12	0.37	9	6	Follicular phase long-acting protocol	4500	15	12	3461	4.51	0.18	7	8	6	7	6	5	3	2	0	1
2017021090	40	37	1	1	2	1	1	23	12.79	40.47	0.61	3.67	0.06	0.73	6	1	Follicular phase long-acting protocol	3600	12	12	435.4	0.16	0.08	1	1	1	1	0	0			0	0
2017021276	40	43	1	1	2	0	1	25.8	21.76	5	0.39	5.91	0.06	0.31	6	3	GnRH antagonist protocol	2100	7	9	441.2	1.56	0.51	1	3	3	3	3	3	3	2	0	1
2017021283	40	45	1	17	2	1	1	30.1	10.73	62.48	0.64	2.8	0.22	0.03	10	3	Mild stimulation protocol	1425	8	10	216.2	3.61	0.5	1	2	1	0	0	0			0	0
2017030037	41	42	1	3	1	1	0	26.4	11.7	30.7	0.54	8.33	0.27	0.01	6	2	GnRH antagonist protocol	3000	10	10	337.9	8.86	0.41	1	1	1	1	0	0			0	0
2017030087	42	41	1	3	2	2	0	26.4	10.17	76.33	0.09	4.96	0.09	0.85	6	3	Luteal phase short-acting long protocol	3000	10	11	1391	1.42	0.19	4	1	1	1	1	1	3	1	0	1
2017030380	38	38	1	8	3	1	2	22	14.16	30.24	0.13	4.37	0.13	0.15	5	0	GnRH antagonist protocol	2700	9	7	718.1	4.19	0.38	1	1	1	0	0	0			0	0
2017030460	45	39	1	9	2	1	1	24.1	10.37	6	0.45	6.44	0.03	0.78	9	1	Luteal phase short-acting long protocol	4500	15	9	1089	1.45	0.21	2	2	2	1	1	1	3	1	0	1
2017030490	42	38	1	2	2	1	1	20.7	10.23	81.4	0.2	4.3	0.1	0.69	6	2	Follicular phase long-acting protocol	3900	13	9	1502	0.8	0.33	3	2	2	2	2	1	3	2	0	1
2017030531	42	42	1	5	3	2	1	26.8	11.35	38.92	0.54	5.08	0.32	0.36	9	4	Follicular phase long-acting protocol	3900	13	12	406.1	0.92	0.03	1	3	2	2	0	0			0	0
2017030743	42	46	1	10	2	1	0	25.3	11.85	41.05	0.79	4.86	0.38	0.57	10	2	Follicular phase long-acting protocol	3900	13	10	539.4	0.6	0.26	2	3	3	2	2	2	3	2	0	1
2017030776	42	40	1	1	2	1	0	22.9	14.4	35.18	0.57	7.07	0.08	0.37	13	3	GnRH antagonist protocol	2400	8	8	770.9	1.56	0.56	2	1	1	1	1	1	3	1	0	1
2017031087	35	32	1	1	1	0	0	25.8	14.29	26.69	0.15	4.55	0.03	0.6	4	5	Follicular phase long-acting protocol	3900	13	13	1662	0.13	0.93	6	7	6	4	4	4	3	2	0	1
2017031143	35	35	1	5	1	0	1	20.7	11.9	39.96	0.48	7.05	0.08	0.56	6	5	Luteal phase short-acting long protocol	3000	10	13	1217	5.89	0.22	2	3	3	2	2	1	3	2	0	1
2017031235	29	43	1	3	2	1	0	22.8	10.78	19.11	0.32	5.21	0.06	0.75	8	4	Follicular phase long-acting protocol	6275	21	11	3135	0.77	1.49	6	5	3	2	2	1	3	2	0	1
2017031371	39	38	0	17	1	0	1	25.08	11.32	25.35	0.41	4.25	0.16	0.51	5.5	1	Luteal phase short-acting long protocol	2925	10	10	1171	1.65	0.55	4	5	4	4	2	2			1	1
2017031392	33	35	0	13	0	0	0	21.3	30.93	5	0.28	11.32	0.27	0.03	4	2	PPOS	1200	8	8	629.3	21.02	0.62	1	1	1	1	1	1			1	1
2017031629	34	34	1	1	3	1	1	19.81	11.93	32.72	0.19	2.7	0.06	0.41	3	5	Luteal phase short-acting long protocol	3225	13	10	3746	1.1	0.58	5	3	2	2	3	3	3	2	0	1
2017031699	31	35	1	6	1	0	0	19.5	10.47	5.37	0.45	4	0.33	0.28	6	3	GnRH antagonist protocol	3000	10	13	673	3.63	0.73	2	2	2	1	1	1	3	1	0	1
2017031741	28	29	0	6	0	0	0	31.2	10.21	5	0.45	2.92	0.21	0.85	4	4	Follicular phase long-acting protocol	4200	14	7	754.7	0.69	0.15	6	5	5	5	2	2	3	2	0	1
2017031746	49	48	1	7	2	1	1	21.3	19.49	29.22	0.46	7.89	0.24	0.11	8	1	GnRH antagonist protocol	2100	7	7	381.6	9.6	0.36	1	1	1	1	1	1			0	1
2017031794	44	43	1	1	1	1	0	23.9	30.28	5	0.18	12.95	0.08	0.38	8	1	Mild stimulation protocol	1050	7	10	511.4	11.86	0.58	3	2	2	0	0	0			0	0
2017031877	38	40	0	15	0	0	0	25	33.7	12.02	0.2	22.5	0.04	0.1	4	2	PPOS	1200	8	6	405.8	13.11	0.46	1	2	1	2	2	1			0	1
2017032051	27	31	0	6	0	0	0	32.4	11.04	38.88	0.54	4.59	0.26	0.98	9	5	Follicular phase long-acting protocol	4650	16	17	1667	0.71	0.46	6	3	1	1	1	1	3	1	0	1
2017032121	34	34	0	8	0	0	0	20.3	14.62	18.88	0.67	5.81	0.28	0.99	14	6	Follicular phase long-acting protocol	3900	13	16	2834	0.43	1.32	8	5	4	4	1	0			0	1
2017032135	44	43	1	1	4	1	2	19.5	26.33	5.42	0.61	12.01	0.25	0.32	5	3	GnRH antagonist protocol	2400	8	10	1022	6.82	0.66	2	1	1	0	0	0			0	0
2017032165	40	40	1	1	2	1	1	28.9	10.26	18.11	0.44	4.39	0.14	0.16	3	1	GnRH antagonist protocol	2700	9	9	446.7	4.73	0.68	2	3	1	1	1	1			0	1
2017032265	38	36	0	13	0	0	0	20.2	15.04	29.11	0.14	12.16	0.13	0.66	6	4	Luteal phase short-acting long protocol	4350	15	14	1352	3.32	0.15	3	3	2	1	1	1			0	1
2017032329	36	37	1	5	1	0	1	21.8	19.02	5	0.26	8.45	0.05	0.43	11	1	Mild stimulation protocol	1200	8	7	317.3	12.87	0.63	1	1	1	1	1	1			0	1
2017040068	38	41	0	5	0	0	0	24	10.01	5	0.35	6.01	0.18	0.37	6	1	GnRH antagonist protocol	3000	10	11	224.6	8.28	0.44	1	1	1	1	1	1			1	1
2017040078	41	43	1	4	1	1	0	26.7	13.57	13.19	0.25	6.97	0.04	0.37	7	3	Follicular phase long-acting protocol	4200	14	13	1909	0.65	0.84	7	7	6	0	0	0			0	0
2017040143	45	46	1	6	1	1	0	26.7	10.43	23.5	0.8	3.79	0.38	0.49	3	3	GnRH antagonist protocol	3000	10	9	375.3	22.99	1.03	1	1	1	0	0	0			0	0
2017040458	40	39	0	18	0	0	0	24.3	16.3	10.18	0.51	7.74	0.19	0.28	9	0	GnRH antagonist protocol	2700	9	8	566.5	4.69	0.65	2	5	5	2	2	2	3	2	0	1
2017040558	31	31	0	9	0	0	0	29.3	23.7	10.21	0.78	6.13	0.3	0.29	10	5	Follicular phase long-acting protocol	3900	13	12	786.1	1.36	0.14	3	4	4	4	2	1	3	2	1	1
2017040570	36	44	1	6	2	0	1	22.9	16.78	40.74	1.39	6.69	0.2	0.33	6	6	Follicular phase long-acting protocol	6300	21	7	1359	1.66	0.81	3	4	3	3	2	1	3	2	0	1
2017040653	38	43	1	19	1	0	1	21.6	12.34	8.31	0.55	3.61	0.08	0.02	8	1	GnRH antagonist protocol	1800	6	14	749.4	11.72	2.07	2	2	0	0	0	0			0	0
2017040668	35	36	0	8	0	0	0	26.2	11.33	31.76	0.42	4.81	0.3	0.5	6	5	Luteal phase short-acting long protocol	3000	10	12	2254	2.32	0.81	4	6	6	4	2	1	3	2	1	1
2017040701	40	40	1	1	1	0	1	23.7	14.98	22.23	0.43	8.32	0.36	0.21	7	2	GnRH antagonist protocol	3300	11	9	883.9	5.35	0.67	1	3	2	0	0	0			1	0
2017040755	38	39	0	14	0	0	0	22	13.08	24.95	0.1	8.43	0.05	0.73	5	2	GnRH antagonist protocol	3900	13	10	1909	5.1	0.3	4	6	6	4	0	0			1	0
2017040778	43	42	1	1	3	2	1	22	14.09	28.54	0.18	8.67	0.2	0.53	7	2	Follicular phase long-acting protocol	6000	20	12	2131	0.1	0.23	5	5	3	2	2	2	3	2	0	1
2017040818	48	47	1	1	2	1	1	22.1	12.03	422.8	0.44	11.52	0.33	0.23	7	1	GnRH antagonist protocol	3600	12	11	3013	6.52	1.15	1	2	2	2	2	1	3	2	0	1
2017041173	41	42	1	3	0	0	0	22.2	10.13	20	0.38	3.85	0.08	0.77	8	5	Follicular phase long-acting protocol	3900	13	12	2137	0.18	1.02	5	3	1	1	1	1	3	1	0	1
2017041210	40	38	1	2	2	1	0	25.9	12.83	17.75	0.59	7.66	0.19	0.03	12	1	PPOS	2775	13	6	530	3.46	0.4	1	1	1	1	0	0			0	0
2017041225	36	36	1	4	2	0	2	28	12.05	378.8	0.94	7.91	0.34	0.07	3	1	Luteal phase short-acting long protocol	2400	9	12	1169	1.31	0.1	4	2	2	2	1	0	2	1	0	1
2017041289	35	35	0	5	0	0	0	23.7	10.2	12.3	0.51	1.7	0.19	0.37	11	5	Follicular phase long-acting protocol	4912.5	17	11	2416	1.55	0.78	4	8	7	6	2	1	3	2	0	1
2017041291	42	52	1	2	2	1	0	24.8	20.05	16.25	0.55	6.07	0.19	0.04	9.5	0	Mild stimulation protocol	3450	18	5	318.6	8.7	0.67	1	1	1	0	0	0			0	0
2017041387	42	43	1	15	1	1	0	27.9	16.2	22.45	0.17	6.85	0.34	0.21	8	2	GnRH antagonist protocol	3300	11	14	1905	2.94	0.3	4	5	5	3	2	2	3	2	0	1
2017041560	41	43	1	2	1	0	1	21.1	11.19	41.71	0.52	5.67	0.05	0.31	7	0	Follicular phase long-acting protocol	4800	16	9	2162	2.32	0.53	2	3	3	3	2	1	3	2	0	1
2017041708	38	40	1	1	1	0	1	21.5	10.69	319.08	1.53	8.98	0.34	0.12	7	6	Luteal phase short-acting long protocol	2700	9	13	562.2	4.92	0.48	1	1	1	1	1	1	3	1	1	1
2017041728	29	31	0	4	0	0	0	23.4	11.47	43.75	0.2	6.4	0.13	0.46	9	5	Follicular phase long-acting protocol	4500	15	11	2021	0.23	0.48	5	4							1	0
2017041929	46	48	1	1	2	2	0	20.4	15.29	43.79	0.59	6.34	0.05	0.45	5	2	Follicular phase long-acting protocol	3225	12	8	1038	1.38	0.98	7	7	6	5	5	5	3	2	0	1
2017041993	47	47	1	1	1	1	0	21.5	19.72	82.12	2.91	21.23	0.19	0.13	6	1	GnRH antagonist protocol	2100	7	5	542.7	10.33	1.08	1	1	1	1	1	1			1	1
2017042000	45	47	1	8	2	2	0	22.9	22.05	11.87	0.46	12.06	0.18	0.01	7	1	GnRH antagonist protocol	1800	6	9	840.2	3.05	0.03	1	2	2	2	2	2			0	1
2017042055	29	29	1	1	1	0	1	20.3	11.6	36.87	0.48	4.84	0.07	1.09	7	6	Follicular phase long-acting protocol	3900	16	11	6965	0.13	0.85	11	14	12	5	4	4	3	2	0	1
2017042119	43	45	1	11	1	0	1	24.2	10.29	39.49	0.37	4.36	0.22	0.72	5	1	GnRH antagonist protocol	3000	10	15	1117	4.16	0.36	3	3	2	2	2	2	3	2	0	1
2017050182	29	31	1	6	1	1	0	24.1	13.28	5	0.78	1.94	0.49	0.1	9	4	GnRH antagonist protocol	2400	8	12	559.8	6.97	0.94	2	2	1	1	0	0			0	0
2017050209	49	47	1	18	1	1	0	30.4	24.25	6.84	0.84	12.43	0.25	0.06	7	3	GnRH antagonist protocol	2700	9	6	572	5.3	0.35	1	1	0	0					0	0
2017050345	38	41	1	3	1	0	1	22.8	10.06	23.82	0.48	4.61	0.37	0.49	3	5	Follicular phase long-acting protocol	3900	13	7	1525	4.13	0.29	1	4	3	3	2	2	3	2	0	1
2017050388	27	27	1	5	1	0	1	22.8	31.86	57.23	0.55	23.99	0.17	0.04	5	1	PPOS	450	3	7	476.3	7.3	0.56	1	1	1	1	1	1			0	1
2017050648	38	32	1	1	1	1	0	23.4	15.21	8.97	0.61	5.95	0.08	0.16	5	4	Follicular phase long-acting protocol	6900	23	11	1457	0.29	0.71	4	7	5	6	3	3	3	2	0	1
2017050671	38	39	1	13	2	1	1	22.9	12.78	9.9	1.85	5	0.35	0.7	8	5	Follicular phase long-acting protocol	4050	14	8	1861	0.16	0.76	5	4	3	2	2	1	3	2	1	1
2017050797	45	50	1	2	1	1	0	24.6	14.32	26.04	0.4	6.85	0.41	0.74	3	2	GnRH antagonist protocol	2400	8	6	703	5.41	0.72	1	1	1	1	0	0			0	0
2017050858	38	43	0	15	0	0	0	25.6	17.59	8.2	0.61	4.39	0.24	0.1	12	2	Luteal phase short-acting long protocol	3900	13	11	3160	2.76	0.75	4	3	2	1	0				0	0
2017050891	43	38	0	1	2	2	0	27.9	11.73	17.12	0.54	3.61	0.04	0.73	12	2	Luteal phase short-acting long protocol	3300	12	14	553.9	0.78	0.1	1	1	1	1	1	1	3	1	0	1
2017050895	41	39	0	17	0	0	0	22.4	11.05	39.29	1.12	5.64	0.4	0.55	7	2	GnRH antagonist protocol	2400	8	15	513.6	4.6	1.27	1	2	1	2	2	1	3	2	0	1
2017050987	44	43	1	2	0	0	0	22.3	16.4	30.36	0.94	5.11	0.29	0.32	6	3	GnRH antagonist protocol	2400	8	11	363.9	4.93	0.76	1	1	1	1	1	1			0	1
2017051230	42	44	1	3	3	1	2	22	10.5	60.78	0.16	2.63	0.09	0.2	3	0	PPOS	750	5	12	788.6	11.84	0.36	2	3	3	1	0	0			0	0
2017051425	28	27	0	3	0	0	0	22.9	50.38	32.26	0.79	21.97	0.32	0.01	5	0	PPOS	1050	7	6	344.8	1.74	1.3	1	1	1	1	1	1			0	1
2017051596	42	42	1	3	1	0	1	25.39	15.51	192.6	0.49	27.45	0.13	0.2	5	3	Luteal phase short-acting long protocol	3000	11	7.5	1031	2.02	2.32	3	9	0	6	2	2	3	2	0	1
2017051725	39	41	1	1	1	1	0	26.5	20.62	34.85	0.12	6.23	0.09	0.78	8	3	GnRH antagonist protocol	3900	13	14	1057	8.66	0.96	1	4	4	1	0	0			0	0
2017051838	35	35	1	2	2	1	1	23.2	11.44	9.65	0.34	5.65	0.09	0.8	4	6	Follicular phase long-acting protocol	3600	12	14	1394	0.14	0.63	3	2	0	1	0	0			0	0
2017052090	32	32	1	1	1	0	0	23.9	63.82	44.41	1.18	38.56	0.65	0.79	5	3	Follicular phase long-acting protocol	1862.5	14	14	3188	0.6	1.25	11	12	11	10	4	4	3	2	0	1
2017052207	39	29	1	1	3	2	1	19.1	16.22	21.35	0.33	6.93	0.11	0.18	10	6	GnRH antagonist protocol	2700	9	11	320	6.9	0.41	1	2	1	1	0	0			0	0
2017060444	42	43	1	1	0	0	0	18.7	16.68	45.7	0.5	7.14	0.07	0.54	11	5	GnRH antagonist protocol	2250	8	11	926.6	7.77	0.59	2	3	2	0					0	0
2017060585	41	36	0	3	1	1	0	23.5	12.07	34.53	0.57	8.63	0.35	0.84	14	0	Follicular phase long-acting protocol	4950	17	16	4019	1.71	0.81	8	10	8	5	5	4	3	2	1	1
2017060696	35	34	1	8	1	1	0	23.1	15.65	25.75	0.37	6.17	0.15	0.28	14	5	Luteal phase short-acting long protocol	3600	12	18	1398	1.86	0.2	2	2	2	2	2	2	3	2	0	1
2017060834	38	35	1	3	1	0	0	23.1	13.12	29.61	0.33	6.09	0.35	0.41	8	0	Follicular phase long-acting protocol	5400	18	10	1592	0.47	0.41	4	7	6	5	3	3	3	2	0	1
2017061031	38	45	1	3	2	2	0	26	11.46	35.48	0.44	4.84	0.17	0.73	10	0	Follicular phase long-acting protocol	3300	11	12	959.2	0.25	0.15	6	5	4	4	4	4	3	2	0	1
2017061039	37	37	1	8	1	1	0	22.1	14.19	15.3	0.7	5.41	0.16	0.32	5	4	Luteal phase short-acting long protocol	3900	13	12	1966	1.92	0.32	3	3	3	3	2	0	3	2	0	1
2017061135	31	33	1	6	1	0	1	16.9	14.71	99.76	0.19	6.69	0.03	0.34	7	1	GnRH antagonist protocol	2400	8	9	1687	6	0.46	1	4	3	3	2	1	3	2	0	1
2017061200	40	46	1	9	2	2	0	27.3	11.37	35.6	0.45	6.71	0.33	0.68	5	0	Luteal phase short-acting long protocol	2700	9	9	706.1	2.08	0.04	1	4	2	2	1	1	3	1	1	1
2017061358	34	36	0	10	0	0	0	21.5	23.31	14.53	0.29	9.32	0.07	0.46	12	0	Luteal phase short-acting long protocol	3000	11	12	2633	2.12	0.61	6	3	2	1	0	0			0	0
2017061360	29	29	0	7	0	0	0	28.3	20.79	11.42	0.88	7.97	0.21	0.15	5	1	Luteal phase short-acting long protocol	2700	9	11	519.2	3.35	0.22	1	2	2	2	0	0			0	0
2017061463	32	31	0	5	0	0	0	24.2	10.07	31.3	0.48	6	0.07	0.43	14	2	Luteal phase short-acting long protocol	3600	12	12	2371	1.98	0.68	3	3	3	2	2	1	3	2	0	1
2017061548	45	51	1	1	2	1	1	25.2	13.82	20.03	0.82	7	0.06	0.78	9	5	Follicular phase long-acting protocol	4200	14	10	2042	0.19	0.83	7	8	7	5	2	2	3	2	0	1
2017061590	41	39	0	17	0	0	0	19.9	35.16	71.74	0.12	25.31	0.03	0.09	6	1	Mild stimulation protocol	450	3	6	305.4	6.31	0.54	2	2	1	1	0	0			0	0
2017070030	42	40	1	3	2	1	1	24.6	12.27	21.61	0.37	2.7	0.13	0.24	8	3	Luteal phase short-acting long protocol	3300	11	12	1275	0.63	0.26	5	6	6	4	3	3	3	2	1	1
2017070035	41	35	0	7	1	1	0	18.4	28.83	12.33	0.55	4.82	0.21	0.17	10	0	GnRH antagonist protocol	4500	15	14	2663	2.41	1.04	4	5	3	2	2	2	3	2	0	1
2017070066	38	40	1	2	3	1	2	22.3	30.73	25.5	0.37	11.14	0.12	0.13	5	3	Luteal phase short-acting long protocol	4500	15	15	629.6	6.09	0.67	1	1	1	0	0	0			0	0
2017070356	36	35	1	2	3	1	1	22.9	10.74	20.8	0.37	4.84	0.15	0.4	9	6	GnRH antagonist protocol	3000	10	12	2802	1.3	0.6	7	8	8	7	4	2	3	2	0	1
2017070420	29	26	0	1	1	0	0	26.3	11.35	26.67	0.68	3.45	0.22	0.77	7	0	Follicular phase long-acting protocol	4200	14	12	2207	0.75	0.28	6	9	7	3	1	1			0	1
2017070500	42	41	1	14	1	1	0	24.8	12.48	47.16	0.6	3.85	0.09	0.77	9	3	GnRH antagonist protocol	1800	6	10	683.6	7.75	0.42	2	1	0	0					0	0
2017070512	43	43	1	1	1	1	0	25	13.06	26.38	0.53	6.44	0.04	0.64	4	3	Follicular phase long-acting protocol	3900	13	6	419.6	0.47	0.33	2	3	3	2	2	1	3	2	1	1
2017070668	49	51	1	6	2	1	1	28.4	10.13	21.25	0.32	3.71	0.08	0.51	6	5	GnRH antagonist protocol	3000	10	12	468	2.39	0.06	1	2	1	0					0	0
2017070887	36	34	0	3	5	1	1	20.8	14.25	31.07	0.41	6.87	0.18	0.51	7	4	Luteal phase short-acting long protocol	3675	12	11	1489	2.95	0.38	2	3	0	2	2	2	3	2	0	1
2017070915	20	27	0	2	0	0	0	21.1	11.52	29.14	0.69	4.89	0.12	0.51	9	6	Follicular phase long-acting protocol	3750	13	17	1131	0.86	0.23	5	7	6	4	0	0			0	0
2017070985	46	42	1	3	3	1	2	22.5	17.07	49.82	0.42	10.75	0.16	0.6	9	3	PPOS	3900	14	6	1004	4	0.43	1	1	1	1	1	1			0	1
2017071009	45	43	1	4	3	1	1	24.8	11.85	51.34	0.52	4.47	0.32	0.23	6.5	1	GnRH antagonist protocol	2400	8	10	274.6	6.15	0.81	1	1	1	1	1	1	3	1	0	1
2017071084	46	46	1	2	3	1	2	22.5	10.04	19.39	0.36	2.16	0.19	0.54	9	2	Luteal phase short-acting long protocol	5100	17	12	1066	1.08	0.2	2	3	3	2	2	1	3	2	0	1
2017071262	34	34	0	10	0	0	0	23.4	15.17	94.54	1.71	26.59	0.08	0.78	9	6	Follicular phase long-acting protocol	4500	15	10	3128	1.03	1.99	7	5	5	4	2	1	3	2	1	1
2017071825	32	33	0	10	0	0	0	20.03	14.68	33.82	0.28	5.8	0.06	0.52	8	6	Luteal phase short-acting long protocol	2625	12	13	5538	1.61	1.21	11	5	3	3	2	1	3	2	0	1
2017071866	30	28	0	6	0	0	0	18.8	17.26	38.33	0.17	5.39	0.11	0.55	10	2	Follicular phase long-acting protocol	5400	18	11	3952	0.77	0.81	5	6	5	5	3	3	3	2	0	1
2017072013	41	54	1	5	3	1	2	22	17.35	22.08	0.49	8.88	0.17	0.12	9	1	GnRH antagonist protocol	2700	9	11	992.3	3.08	0.87	2	3	3	3	0	0			0	0
2017072017	45	44	1	8	3	1	2	24.6	20.85	5	0.57	10.25	0.18	0.13	3	0	GnRH antagonist protocol	3000	10	7	444.2	4.9	0.68	1	2	2	2	1	1			0	1
2017072087	42	42	1	5	3	1	1	21.6	15.62	47.84	0.63	4.7	0.28	0.46	10	5	Luteal phase short-acting long protocol	3000	10	12	1750	2.12	0.47	6	1	0						0	0
2017072151	37	34	1	2	1	1	0	22.6	20.55	23.31	0.36	4.92	0.07	0.2	4	6	Luteal phase short-acting long protocol	4200	14	13	841.4	2.79	0.33	2	1	1	0					1	0
2017080010	29	33	0	4	0	0	0	17.5	21.29	23.37	0.44	7.98	0.23	0.29	7	4	Follicular phase long-acting protocol	3450	14	13	2083	0.51	0.62	5	9	6	3	2	1	3	2	1	1
2017080022	32	33	0	4	0	0	0	25	15.21	69.23	0.88	7.82	0.44	0.08	10	6	Luteal phase short-acting long protocol	5100	17	13	923.6	3.61	1.31	2	1	1	1	0	0			1	0
2017080128	28	29	0	2	1	1	0	30.1	31.86	39.14	2.74	26.46	0.08	0.02	10	4	Mild stimulation protocol	1575	9	12	268.1	19.48	1.07	1	1	0	1	1	1	2	1	0	1
2017080404	40	38	0	1	0	0	0	24.1	18.49	26.24	0.56	10.16	0.15	0.05	10	3	GnRH antagonist protocol	2700	9	12	759.3	5.1	0.66	2	2	1	1	1	1			0	1
2017080417	26	29	0	1	0	0	0	24.2	13.86	44.71	0.52	4.69	0.13	0.73	7	5	Follicular phase long-acting protocol	4125	15	11	2141	1.49	0.56	5	3	3	2	2	1	3	2	0	1
2017080572	27	27	0	8	1	1	0	26.8	11.32	129.2	0.24	0.22	0.06	0.21	9	4	Luteal phase short-acting long protocol	4425	17	12	692.6	0.38	0.05	2	4	4	1	1	1	3	2	1	1
2017080692	44	45	1	2	2	2	0	19.6	15.96	54.27	0.17	4.98	0.07	0.21	9	2	GnRH antagonist protocol	3300	11	9	3682	4	1.91	8	5	4	4	4	4	3	2	0	1
2017080843	31	30	0	1	0	0	0	22.9	10.71	59.26	0.41	3.03	0.16	0.82	17	4	Follicular phase long-acting protocol	2700	9	12	160	0.21	0.03	1	1	1	1	1	1	3	1	0	1
2017080943	40	38	1	1	2	0	2	24.7	13.25	561.6	0.35	14.57	0.15	0.81	7	2	Follicular phase long-acting protocol	6300	21	8	993.3	0.98	0.14	1	2	1	1	0	0			0	0
2017081121	29	27	0	1	0	0	0	19.5	10.32	92.04	0.25	1.96	0.25	0.17	7	5	Follicular phase long-acting protocol	5400	18	12	821.8	2.23	0.18	2	2	0	0					0	0
2017081244	32	33	1	1	1	1	0	26	16.28	9.14	0.45	8.01	0.15	0.17	9	4	Follicular phase long-acting protocol	4500	15	15	587	0.73	0.12	3	4	2	2	2	1	3	2	1	1
2017081401	41	38	1	20	1	0	1	19.5	11.99	40.88	0.46	8.72	0.05	0.59	7	3	Follicular phase long-acting protocol	3900	13	13	894.3	1.35	0.36	2	7	5	5	3	3	3	2	1	1
2017081433	46	49	1	5	3	1	2	24.7	11	24.43	0.42	7.31	0.21	0.1	2	3	GnRH antagonist protocol	2400	8	11	581.1	2.17	0.12	1	1	0	0					0	0
2017081628	39	43	1	8	3	0	1	21.5	10.95	41.22	0.38	3.41	0.14	0.37	16	2	GnRH antagonist protocol	2100	7	11	404.2	7.17	0.18	0	1	1	1	1	1	3	1	0	1
2017081722	42	39	1	8	1	0	0	31.3	10.24	46.5	0.52	3.31	0.25	0.18	11	2	GnRH antagonist protocol	2400	8	11	1314	2.78	0.23	2	2	2	2	2	1	3	2	0	1
2017090090	39	44	1	2	1	0	1	21.3	10.23	57.5	0.75	4.4	0.28	0.72	7	5	Follicular phase long-acting protocol	3650	13	13	1758	0.37	1.24	6	2	1	2	1	0	3	1	0	1
2017090153	45	47	1	1	1	1	0	23.4	16.88	44.19	0.63	4.93	0.25	0.56	9	1	GnRH antagonist protocol	2700	9	8	1090	11.11	0.26	1	3	0	0					0	0
2017090222	35	36	1	2	1	0	1	18.4	20.42	41.37	0.66	5.03	0.24	0.34	6	2	Follicular phase long-acting protocol	3900	13	10	727	5.76	0.18	1	2	1	1	0	0			0	0
2017090331	40	37	1	3	2	1	1	24	13.39	21.42	0.8	4.95	0.12	0.29	4	4	GnRH antagonist protocol	2700	9	10	434.4	12.66	0.53	1	1	1	0					0	0
2017090460	49	46	1	2	3	2	1	22.8	11.42	44.67	0.25	3.66	0.18	0.55	8	0	GnRH antagonist protocol	3300	11	16	825.4	1.59	0.22	1	6	5	4	2	2	3	2	0	1
2017090603	43	38	1	8	1	1	0	23.7	15.91	7.63	0.28	3.98	0.19	0.18	12	2	PPOS	1500	10	9	717.8	5.76	0.3	1	2	2	1	1	1			1	1
2017090630	41	42	1	6	2	1	1	22.6	13.46	1036	0.95	4.2	0.26	0.8	4	4	Follicular phase long-acting protocol	3600	12	12	1726	0.59	0.97	5	10	8	7	0	0			0	0
2017090988	27	34	0	5	0	0	0	18.6	11.17	96.65	0.49	10.69	0.15	0.33	6	2	Mild stimulation protocol	3675	20	6	559.5	3.15	0.44	1	3	2	2	1	1			0	1
2017090989	41	44	1	2	1	1	0	22.4	12.68	39.28	0.46	4.75	0.07	0.31	6	0	Luteal phase short-acting long protocol	2850	10	9	921.4	2.65	0.76	4	1	1	1	0	0			0	0
2017091015	41	41	1	1	2	1	1	27.9	12.97	5475	0.45	1.96	0.08	0.97	10	4	Follicular phase long-acting protocol	5400	18	16	1282	1.01	0.1	5	9	9	7	5	5	3	2	0	1
2017091490	34	34	1	1	1	0	0	24.4	10.8	6.55	0.79	2.9	0.34	0.89	8	5	Follicular phase long-acting protocol	3300	11	19	599.4	0.17	0.97	4	6	6	5	2	1			0	1
2017091637	42	40	0	10	0	0	0	25.4	11.44	101.8	0.18	8.49	0.1	0.14	8	3	Luteal phase short-acting long protocol	4200	14	9	520.2	1.78	0.08	1	2	1	1	0	0			0	0
2017100085	42	58	0	4	0	0	0	25	11.22	31.85	0.16	5.1	0.02	0.52	9	6	Luteal phase short-acting long protocol	5100	17	14	1894	3.55	0.34	1	3	3	3	2	2	3	2	0	1
2017100224	42	41	1	4	3	1	2	25.3	14.32	29.56	0.62	3.56	0.17	0.5	7	2	Follicular phase long-acting protocol	4800	16	11	4293	1.7	1.31	10	12	10	8	4	4	3	2	0	1
2017100241	36	37	1	5	2	0	2	24.2	30.66	16	0.54	11.88	0.54	0.04	4	1	PPOS	750	5	6	378.3	4.25	0.45	1	1	1	1	1	1			0	1
2017100368	37	37	1	2	2	1	1	21.2	12.52	479.4	0.92	4.19	0.08	0.59	5	3	Follicular phase long-acting protocol	5850	20	8	838.7	0.52	0.09	1	3	3	0					0	0
2017100427	34	34	1	10	1	1	0	24	13.51	42.96	0.8	5.6	0.25	0.57	6	4	Luteal phase short-acting long protocol	3600	12	14	1849	3.62	0.41	4	2	2	1	1	1	3	1	0	1
2017100776	47	48	0	11	0	0	0	20.6	32.09	99.06	0.59	17.31	0.19	0.05	4	1	Mild stimulation protocol	1800	12	9	419.2	9.61	0.5	1	1	1	0					0	0
2017100845	30	35	0	4	0	0	0	22.9	19.92	19.57	0.32	4.35	0.11	0.17	9	1	GnRH antagonist protocol	3600	13	12	701.4	8.62	0.58	2	3	2	1	1	1			0	1
2017100945	42	44	1	1	1	0	1	22.6	12.76	77.19	0.32	4.2	0.14	1.06	7	4	GnRH antagonist protocol	2400	8	10	1288	3.22	0.23	3	3	3	1	1	1			0	1
2017100983	32	35	1	4	2	0	2	21.1	12.51	16.84	0.83	4.03	0.37	0.65	5	5	Follicular phase long-acting protocol	3900	13	11	1118	0.32	0.62	3	6	5	4	4	4	3	2	0	1
2017101021	34	33	0	10	0	0	0	20.4	22.52	28.68	0.38	4.64	0.07	0.69	12	4	Follicular phase long-acting protocol	3900	13	12	2136	0.91	0.49	4	5	4	4	2	1	3	2	1	1
2017101142	29	28	1	4	1	1	0	23.44	23.04	74.35	1.73	8.37	0.16	0.39	14	2	Luteal phase short-acting long protocol	1500	11	17	1852	5.23	0.52	5	4	4	3	3	3	3	2	1	1
2017101282	47	47	1	1	1	1	0	22.6	10.26	31.58	0.49	3.32	0.21	0.17	9	3	GnRH antagonist protocol	3300	11	13	665.2	9.09	0.75	1	2	2	2	2	2	3	2	0	1
2017101350	37	35	1	1	3	2	1	25	10.68	22.6	0.65	4.22	0.3	0.57	4	1	Luteal phase short-acting long protocol	4800	16	11	281.1	1	0.23	1	1	1	1	1	1	3	1	0	1
2017101446	42	52	1	3	2	0	2	24	14.98	50.62	0.41	4.72	0.12	0.29	6	1	GnRH antagonist protocol	3000	10	10	1166	4.89	0.25	2	4	3	1	0	0			1	0
2017101471	35	38	1	2	3	1	2	24.1	13.7	86.37	0.53	6.53	0.27	0.46	9	3	Luteal phase short-acting long protocol	3600	12	16	2001	3.76	0.43	5	3	2	1	0	0			0	0
2017101526	45	51	1	1	1	1	0	22.3	19.59	10.88	0.52	6.72	0.09	0.2	3	0	GnRH antagonist protocol	3600	13	6	608.3	5.96	0.4	1	2	2	1	1	0			0	1
2017101535	35	35	1	8	3	1	2	21.3	10.61	47.17	0.45	4.78	0.36	0.62	14	4	Luteal phase short-acting long protocol	3225	11	16	3702	1.52	1.51	8	8	5	6	4	3	3	2	0	1
2017101706	29	29	0	1	0	0	0	25.7	26.23	14.25	0.4	9.09	0.03	0.16	4	3	Luteal phase short-acting long protocol	3000	10	16	1309	3.44	0.17	3	5	5	2	2	1	3	2	0	1
2017101724	44	46	1	1	2	1	1	23.7	11.67	37.6	0.72	5.26	0.26	0.18	5	5	GnRH antagonist protocol	2400	8	7	327	16.7	0.55	1	1	1	0	0	0			0	0
2017101850	39	37	1	3	3	1	2	22.9	13.28	125.7	0.4	5.5	0.19	0.2	6	1	GnRH antagonist protocol	2100	7	6	1000	5.6	0.32	2	1	1	1	1	1			0	1
2017110018	30	34	1	1	4	1	2	21.2	11.46	9.9	0.13	4.81	0.06	1.08	3	0	Luteal phase short-acting long protocol	4125	16	15	4955	2.27	0.82	8	10	4	4	4	4	3	2	0	1
2017110026	35	33	0	1	0	0	0	25	10.16	65.73	0.38	4.69	0.18	0.78	7	3	Follicular phase long-acting protocol	4162.5	14	8	4212	0.27	2.26	8	11	11	7	3	3	3	2	0	1
2017110074	38	35	1	2	1	1	0	23.9	14.98	42.07	1	7.38	0.47	0.21	10	4	Follicular phase long-acting protocol	4200	14	10	1676	1.2	0.25	5	5	4	4	3	3	3	2	0	1
2017110257	41	42	0	19	0	0	0	24.2	24.19	38.16	0.19	7.7	0.12	0.06	14	1	GnRH antagonist protocol	2400	8	15	638.3	3.86	0.28	2	2	1	2	2	2			0	1
2017110421	34	33	0	6	0	0	0	21.7	15.17	12.45	0.28	7.09	0.03	0.79	8	4	Luteal phase short-acting long protocol	4500	15	14	2648	1.81	0.78	4	9	1	1	0	0			0	0
2017110520	40	38	1	2	1	1	0	22.8	13.71	19.95	0.53	7.18	0.24	0.83	9	2	Luteal phase short-acting long protocol	3000	10	13	1532	3.28	0.54	4	4	4	4	2	2	3	2	0	1
2017110721	36	36	1	6	4	2	2	23.8	13.66	2676	0.57	0.32	0.26	0.33	8	1	Follicular phase long-acting protocol	4500	15	11	2676	0.32	0.57	6	7	7	4	2	2	3	2	0	1
2017110765	32	35	0	3	0	0	0	22.6	28.92	78.22	3.4	24.86	0.18	0.02	0.7	0	Mild stimulation protocol	1050	7	7	108.4	52.52	0.8	0	1	1	1	0	0			0	0
2017110930	35	35	1	7	3	1	2	24.6	12.26	45.82	0.39	7.97	0.39	0.51	12	2	Luteal phase short-acting long protocol	3300	11	6	2258	5.69	0.34	3	4	2	2	2	2	3	1	0	1
2017111309	38	36	1	3	2	1	1	23.4	10.06	17.95	0.58	3.01	0.15	0.29	5	3	Luteal phase short-acting long protocol	2700	9	14	1785.3	2.02	0.33	5	3	3	1	1	1	3	1	0	1
2017111368	32	32	1	2	2	1	1	19.49	25.43	13.04	0.51	8.07	0.08	0.12	6	3	Luteal phase short-acting long protocol	2475	10	14	2279	2.2	0.94	4	4	4	4	2	2	3	2	0	1
2017111417	45	48	1	4	2	1	1	22.6	11.41	32.88	0.41	6.82	0.14	0.38	7	5	GnRH antagonist protocol	3000	10	13	1245	2	0.52	2	3	3	3	3	3	3	2	0	1
2017111452	28	27	1	1	1	0	1	22.9	19.44	26.56	0.91	8.29	0.36	0.54	5	3	Follicular phase long-acting protocol	4550	16	10	1717	1.51	0.99	7	7	7	3	2	1	3	2	0	1
2017111676	26	27	1	3	1	0	1	25.6	14.8	31.19	0.65	4.07	0.3	0.35	5	3	Luteal phase short-acting long protocol	3900	13	10	690.8	2.96	0.17	2	3	3	1	0	0			0	0
2017111694	42	44	1	4	1	1	0	22.9	27.33	95.53	0.79	7.58	0.11	0.04	7	2	Luteal phase short-acting long protocol	3075	11	3	746.2	5.31	0.59	2	2	2	2	2	2			0	1
2017111777	33	31	1	3	2	1	1	22.1	17.63	29.93	0.5	1.94	0.16	0.19	2	0	PPOS	600	4	5	353.2	5.12	0.37	1	1	1	0	0	0			1	0
2017120074	42	41	1	7	3	1	2	25.6	19.7	12.76	0.36	7.19	0.34	0.02	11	0	Natural cycle	0	0	10	448.2	9.79	0.85	2	1	0	0	0	0			0	0
2017120086	44	44	1	1	2	1	1	22.6	18.09	16.89	0.85	10.97	0.28	0.37	8	3	GnRH antagonist protocol	2400	8	10	1171	1.74	0.25	4	3	2	3	2	1	3	2	0	1
2017120095	44	45	1	8	2	1	1	23.4	13.67	35.64	0.43	9.72	0.14	0.3	8	2	GnRH antagonist protocol	2400	8	9	366.7	8.12	0.58	1	1	1	0	0	0			0	0
2017120522	33	35	1	3	3	1	2	22.6	12.93	16.32	0.48	6.68	0.24	0.51	8	5	Follicular phase long-acting protocol	4200	14	10	325	0.97	0.06	1	1	1	1	1	1			0	1
2017120563	43	43	1	2	4	2	2	20.2	13.81	38.08	0.35	7.69	0.06	0.45	6	2	Luteal phase short-acting long protocol	450	3	7	469.8	2.98	0.36	1	1	1	0	0	0			0	0
2017120753	42	44	1	2	0	0	0	21.1	11.83	139.4	0.33	5.81	0.48	0.44	13	2	Luteal phase short-acting long protocol	3000	10	13	1481	2.3	0.67	3	2	2	2	2	2			0	1
2017120988	32	35	0	4	2	1	1	20.82	10.62	16.19	0.15	5.6	0.04	0.68	6	6	Luteal phase short-acting long protocol	3225	13	11	1110	2.29	0.28	2	3	2	2	2	2	3	2	0	1
2017121137	34	33	1	5	2	1	1	23.4	21.86	17.42	0.23	7.03	0.08	0.22	6	0	Luteal phase short-acting long protocol	3000	10	15	1369	3.24	0.27	4	3	3	3	1	1	3	1	0	1
2017121225	44	44	1	6	3	2	1	20.4	21.19	27.44	0.42	11.64	0.16	0.05	13	2	Natural cycle	0	0	8	190.3	36.63	0.83	1	1	1	1	1	1			0	1
2017121303	36	34	0	6	1	0	1	22.27	29.86	9.72	0.54	11.61	0.23	0.2	9	5	Luteal phase short-acting long protocol	3000	10	13	1353	4.59	0.8	3	3	3	3	3	3	3	2	0	1
2017121352	40	41	1	5	3	1	2	22	32.15	5	0.37	11.94	0.12	0.13	8	1	Mild stimulation protocol	1950	13	7	488.5	28.52	0.49	1	1	1	1	0	0			0	0
2017121358	24	24	1	1	0	0	0	25.1	11.95	251.6	0.73	38.9	0.31	0.12	3	0	PPOS	2475	11	6	469	4.67	0.76	1	1	1	0	0	0			0	0
2017121660	41	39	0	20	0	0	0	22.4	16.31	22.14	0.71	6.62	0.21	0.66	6	4	Luteal phase short-acting long protocol	3900	13	13	1932	2.1	0.55	4	4	4	4	2	2	3	2	1	1
2017121713	41	44	1	8	2	0	1	22.7	14.51	11.52	0.42	7.1	0.09	0.55	10	3	Luteal phase short-acting long protocol	4800	16	9	1791	2.28	0.95	3	4	4	4	3	3	3	2	0	1
2018010111	43	44	1	4	4	2	2	20.4	24.09	7.92	0.85	9.42	0.13	1.07	7	3	Follicular phase long-acting protocol	3600	12	10	734.7	1.59	0.11	1	1	1	1	1	1	3	1	0	1
2018010122	38	39	0	10	0	0	0	28.8	10.59	51.2	0.43	6.26	0.2	0.76	9	6	Luteal phase short-acting long protocol	2700	9	13	756.6	3.74	0.15	1	1	1	1	0	0			1	0
2018010208	39	39	1	1	1	1	0	21.7	12.75	155.4	0.46	15.31	0.34	0.05	2	2	Mild stimulation protocol	1050	7	6	751.8	4.9	0.46	2	1	1	0	0	0			0	0
2018010295	31	31	0	5	0	0	0	19.1	10.3	19.88	0.82	4.87	0.34	0.17	8	1	GnRH antagonist protocol	2100	7	6	322.8	5.68	0.89	1	2	2	1	1	1			0	1
2018010455	41	32	1	3	1	1	0	20.4	15.93	1017	0.31	1.21	0.13	0.95	4	3	Follicular phase long-acting protocol	3900	13	10	1350	1.17	0.45	3	5	3	2	1	1	3	1	0	1
2018010588	41	40	1	3	3	1	2	18.5	10.83	39.77	2.04	8.06	0.13	0.97	7	4	Luteal phase short-acting long protocol	3600	12	14	1111	2.35	0.72	3	2	2	2	2	1	3	2	0	1
2018010985	35	37	0	13	0	0	0	30.5	11.39	21.37	0.64	2.86	0.05	0.49	5	0	Follicular phase long-acting protocol	4200	14	9	1102	0.9	0.62	5	9	6	5	5	5	3	2	1	1
2018011079	41	41	1	1	3	1	2	21.9	12.42	476.8	0.39	1.84	0.19	0.76	9	6	Luteal phase short-acting long protocol	4325	14	14	1921	1.46	0.32	5	3	3	2	2	1	3	2	0	1
2018011362	44	46	1	2	1	1	0	27.4	27.42	24.83	0.86	9.02	0.18	0.23	5	3	Mild stimulation protocol	900	6	6	169.2	22.79	0.37	1	1	0	0					0	0
2018011492	38	41	1	13	1	1	0	20	28.27	92	0.31	13.34	0.24	0.07	11	3	GnRH antagonist protocol	3900	13	16	500.4	12.48	0.19	1	1	1	1	1	1			0	1
2018020216	38	47	1	2	2	1	1	21.6	30.38	18.16	0.37	10.11	0.18	0.47	6	5	GnRH antagonist protocol	2400	8	9	498.2	6.85	0.71	1	1	1	1	1	1	3	1	0	1
2018020480	42	43	1	1	2	1	1	20.5	16.5	31.42	0.64	8.62	0.15	0.49	7	5	Follicular phase long-acting protocol	4200	14	11	3846	1.07	0.75	10	9	5	6	2	2	3	2	0	1
2018020543	41	39	1	3	4	1	0	25.6	14.19	82.83	0.31	4.48	0.1	0.72	8	3	GnRH antagonist protocol	3000	10	8	378.7	9.24	0.11	1	1	1	1	0	0			0	0
2018020794	36	40	1	1	3	1	2	23.7	17.52	37.65	0.45	6.31	0.1	0.23	6	3	GnRH antagonist protocol	2400	8	7	1424	6.53	0.6	3	3	3	3	3	3	3	1	0	1
2018020861	29	27	1	2	0	0	0	19.1	30.98	73.43	0.27	6.58	0.33	0.94	7	2	Follicular phase long-acting protocol	4200	14	10	2183	0.36	0.91	6	5	4	2	2	2	3	2	0	1
2018020866	44	43	1	22	1	0	1	24.3	15.91	49.04	1.42	11.79	0.24	0.84	10	2	Luteal phase short-acting long protocol	3300	11	13	1793	3.32	0.3	3	5	4	2	2	2	3	2	0	1
2018021197	28	29	0	5	1	0	0	18.1	12.51	25.99	1.17	3.94	0.39	0.7	16	6	Follicular phase long-acting protocol	4200	14	13	1948	1.32	0.77	6	2	0	1	1	1	3	1	0	1
2018030066	35	31	1	2	0	0	0	21.3	20.21	408.9	0.56	3.21	0.05	0.47	6	4	Follicular phase long-acting protocol	3600	12	7	1719	0.65	0.44	5	3	2	2	0	0			0	0
2018030121	37	37	1	4	1	1	0	19.8	11.32	26.4	1.37	3.8	0.43	0.55	7	5	Follicular phase long-acting protocol	5400	18	14	1258	1.11	0.95	3	3	2	1	1	1	3	1	0	1
2018030234	31	31	0	8	0	0	0	21.6	16.43	18.19	1.16	8.69	0.42	0.29	5	2	PPOS	1350	9	5	1003	4.18	0.86	2	1	0	0					0	0
2018030596	39	54	0	3	0	0	0	23.4	35.16	6.8	0.63	8.67	0.06	0.2	8	6	Luteal phase short-acting long protocol	4200	14	16	1270	4.05	0.65	2	4	4	0	0	0			1	0
2018030635	44	47	1	1	2	0	2	22.8	10.18	17.07	1.08	4.71	0.29	0.73	6	1	Follicular phase long-acting protocol	3900	13	11	742.7	0.27	0.86	2	2	2	2	2	2	3	2	0	1
2018030665	36	32	1	11	2	1	0	22.5	13.15	39.39	0.29	5.19	0.15	0.5	12	4	Luteal phase short-acting long protocol	3000	10	14	1761	3.06	0.66	5	4	3	3	1	1	3	1	0	1
2018030826	36	39	0	10	0	0	0	22.6	10.72	27.38	0.47	5.93	0.18	0.49	8	4	Follicular phase long-acting protocol	5400	18	8	2128	2.4	1.15	5	5	5	3	0	0			0	0
2018031011	30	33	0	7	0	0	0	16.02	11.11	14.53	0.25	3.86	0.05	0.36	6	5	GnRH antagonist protocol	2700	9	9	1938	0.59	0.62	5	6	3	2	1	1	3	1	0	1
2018031102	34	37	1	2	2	2	0	20.2	21.42	18.32	0.06	6.17	0.07	0.46	10	3	Follicular phase long-acting protocol	3600	12	13	943	0.56	0.38	3	2	1	1	1	1	3	1	0	1
2018031233	44	45	1	3	4	2	1	23.4	12.81	19.55	0.24	7.91	0.09	0.36	9	3	GnRH antagonist protocol	3900	13	12	708.6	14.36	0.95	1	2	1	1	1	1			0	1
2018031468	30	33	1	3	2	1	1	27.8	11.42	22.2	0.44	5.64	0.11	0.28	10	3	Luteal phase short-acting long protocol	3000	10	12	939.1	14.51	1.06	3	3	3	3	1	0			0	1
2018031875	31	31	1	3	1	0	1	26.2	11.57	13.02	0.14	3.86	0.2	0.32	7	3	Follicular phase long-acting protocol	3000	10	9	266.3	1.26	0.1	1	2	0	0	0	0			0	0
2018040002	38	38	1	9	2	0	2	18.8	14.07	49.4	0.42	9.98	0.11	0.65	9	5	Follicular phase long-acting protocol	3612.5	13	7	2899	1.22	1.38	7	6	2	2	1	1	3	1	0	1
2018040004	29	28	1	6	1	0	1	25.4	16.42	13.71	0.98	5.38	0.39	0.27	10	4	Luteal phase short-acting long protocol	2400	8	12	461.4	1.67	0.07	1	2	2	2	2	1	3	2	0	1
2018040056	37	38	0	7	0	0	0	22.9	12.78	32.79	0.9	3.92	0.28	0.36	9	4	Follicular phase long-acting protocol	5100	17	11	2921	0.86	0.91	6	6	6	4	3	3	3	2	1	1
2018040085	28	30	0	1	0	0	0	23.4	23.73	12.22	0.31	9.98	0.05	0.06	11	6	PPOS	1950	10	3	2095	2.82	0.3	3	2	2	1	1	1			0	1
2018040166	36	38	0	17	0	0	0	27.5	17.77	35.77	0.48	8.18	0.17	0.25	16	3	Follicular phase long-acting protocol	4500	15	16	1124	0.98	0.42	4	6	5	4	3	3	3	2	1	1
2018040359	39	34	1	2	2	1	1	22.6	12.74	22.81	0.88	7.12	0.25	0.6	5	3	Luteal phase short-acting long protocol	3000	10	11	694.1	1.23	0.3	2	3	2	2	2	2	3	2	1	1
2018040402	37	38	0	12	0	0	0	18.9	13.94	54.07	0.27	5.06	0.16	0.9	7	3	Follicular phase long-acting protocol	3825	13	13	4532	0.92	1.87	7	10	10	8	3	3	3	2	1	1
2018040566	41	41	1	13	2	1	1	22.9	11.88	60.19	0.24	4.67	0.2	0.17	5	5	Luteal phase short-acting long protocol	3300	11	10	699.6	1.18	0.14	2	3	2	1	1	1	3	1	0	1
2018040567	35	46	1	9	2	2	0	22.8	12.87	44.96	0.18	8.05	0.33	1.04	12	2	Follicular phase long-acting protocol	3750	14	17	2574	3.03	0.64	5	7	7	4	1	0			0	1
2018040722	31	34	0	5	0	0	0	20.7	73.91	41.11	0.72	50.49	0.14	0.04	5	0	PPOS	1500	10	6	1045	8.21	0.37	2	1	1	0	0	0			0	0
2018040749	33	31	0	5	0	0	0	26	17.01	27.49	0.16	6.73	0.2	0.17	6	6	Follicular phase long-acting protocol	3600	12	13	1193	0.56	0.49	3	5	5	3	2	1	3	2	1	1
2018040785	47	46	1	3	3	2	1	23.9	10.42	27.01	0.31	10.61	0.11	0.42	10	5	Follicular phase long-acting protocol	4800	16	15	1151	0.95	0.77	5	5	4	2	2	2	3	2	0	1
2018040885	44	45	1	3	1	1	0	20.7	13.42	24.36	0.59	6.42	0.06	0.67	8	5	GnRH antagonist protocol	3300	11	11	973.2	13.23	0.53	2	3	2	2	2	2	3	2	0	1
2018040906	34	34	1	5	1	0	0	24.7	14.37	17.82	0.21	7.27	0.25	0.43	9	6	Follicular phase long-acting protocol	3600	12	12	2507	1.69	0.99	6	8	7	5	4	3	3	2	0	1
2018041008	34	31	1	3	1	1	0	24.3	10.2	36.7	0.24	5.13	0.08	0.95	10	2	Follicular phase long-acting protocol	3300	11	8	1524	0.92	0.96	5	5	5	4	3	3	3	1	0	1
2018041071	44	47	1	3	2	1	1	23.3	18.55	25.9	0.28	6.35	0.32	0.5	5	2	Luteal phase short-acting long protocol	2700	9	8	2554	3.41	1.01	4	5	5	2	1	1	3	1	0	1
2018041095	38	38	1	3	2	1	1	21.7	10.81	40.54	0.86	5.51	0.18	0.69	6	0	Follicular phase long-acting protocol	4200	14	12	1538	0.79	1.66	6	8	6	5	2	2	3	1	1	1
2018041171	33	35	1	1	1	0	0	23.3	16.26	24.44	0.41	5.8	0.27	0.45	6	4	Follicular phase long-acting protocol	4200	14	11	1203	0.4	0.21	7	6	6	3	3	3	3	2	0	1
2018041228	35	32	1	3	2	0	2	22.9	12.08	15.59	0.68	7.81	0.1	0.29	3	3	Luteal phase short-acting long protocol	4500	15	6	1495	2.35	0.78	3	3	3	1	1	1	3	1	1	1
2018041306	30	30	1	4	1	0	1	25	19.67	24.52	0.74	9.13	0.43	0.25	7	5	Luteal phase short-acting long protocol	2400	8	11	490.5	2.99	0.52	1	1	0	0					0	0
2018041402	37	37	1	1	2	2	0	22	22.64	18.37	0.61	8.13	0.07	0.09	6	3	GnRH antagonist protocol	3000	10	10	373.2	6.29	0.27	0	2	1	0	0	0			0	0
2018041562	39	46	1	9	1	0	0	27.9	10.14	10.63	0.39	4.08	0.08	0.46	5	5	Luteal phase short-acting long protocol	6000	20	14	581.9	2.07	0.23	2	1	1	1	0	0			0	0
2018042189	39	45	1	9	3	1	2	22.7	10.15	7.05	0.54	6.43	0.08	0.98	7	5	Follicular phase long-acting protocol	5100	17	10	2411	0.76	0.56	5	6	2	1	1	1	3	1	0	1
2018042231	37	39	0	7	0	0	0	21.5	14.53	32.3	0.61	3.85	0.13	0.48	8	3	Follicular phase long-acting protocol	4850	17	13	3295	0.4	1.1	6	6	5	3	3	3	3	2	0	1
2018050006	28	28	1	3	1	0	1	19.53	10.66	50.75	0.32	4.52	0.19	1.06	13	5	Luteal phase short-acting long protocol	3400	12	12	3390	1.59	0.95	5	8	7	6	4	4	3	2	0	1
2018050037	32	27	0	3	2	0	0	23.9	10.12	48.27	0.24	3.47	0.34	0.19	8	4	Luteal phase short-acting long protocol	3600	12	11	2247	1.74	1.31	5	6	6	5	4	4	3	2	0	1
2018050083	46	47	0	21	0	0	0	26.7	11.08	36.82	0.79	6.72	0.13	0.27	13	0	Luteal phase short-acting long protocol	4275	14	13	753.9	1.83	0.26	2	1	1	1	1	1	2	1	1	1
2018050092	27	27	0	1	0	0	0	22.3	42.86	14.45	0.52	9.56	0.05	0.04	8	3	PPOS	600	4	8	720.4	4.97	0.31	1	1	0	0	0				0	0
2018050267	30	33	1	3	2	1	1	24.6	15.48	52.21	0.57	8.19	0.34	0.8	6.5	6	Follicular phase long-acting protocol	5062.5	17	13	2061	0.58	1.49	6	8	8	6	3	3	3	2	0	1
2018050429	35	35	0	5	0	0	0	18.5	17.66	23.32	0.39	8.77	0.13	0.14	6	1	Luteal phase short-acting long protocol	5100	17	11	764.8	2.04	0.74	2	4	4	4	4	4	3	2	0	1
2018050727	46	51	1	2	2	1	1	21.8	11.93	88.35	0.91	17.28	0.05	0.06	5	1	GnRH antagonist protocol	1800	6	8	291.4	8.5	0.56	1	1	1	1	1	1			0	1
2018050737	42	42	1	1	5	2	2	23.4	10.9	32.62	0.46	3.72	0.19	0.17	6	3	Luteal phase short-acting long protocol	3300	11	9	977.6	1.8	0.15	2	2	2	2	0	0			0	0
2018050868	46	47	1	2	1	1	0	30.1	10.86	24.02	0.6	5.11	0.18	0.24	6	1	GnRH antagonist protocol	2100	7	13	337.9	7.79	0.6	1	1	1	1	1	1			0	1
2018050955	44	45	1	1	4	2	1	35.1	13.1	23.17	0.28	4.93	0.19	0.31	9	6	Luteal phase short-acting long protocol	3300	11	11	489.3	1.52	0.1	3	2	2	2	0	0			0	0
2018051107	37	38	1	2	1	1	0	20.3	24.66	22.18	0.45	12.92	0.14	0.38	16	1	Luteal phase short-acting long protocol	4200	14	17	4044	0.83	0.93	9	11	8	8	3	3	3	1	0	1
2018051196	41	48	1	2	2	0	2	24.2	10.56	21.79	0.4	3.28	0.35	0.75	6	4	Follicular phase long-acting protocol	3000	10	8	258.8	0.15	0.6	2	1	1	1	1	1	3	1	1	1
2018051244	35	45	1	3	3	0	0	23.4	14.36	44.66	0.29	4.52	0.21	0.78	6	3	Follicular phase long-acting protocol	3900	13	10	2433	0.83	1.32	6	6	6	5	2	2	3	2	1	1
2018051330	38	46	1	2	2	1	1	23.4	17.64	48.01	0.4	6.83	0.25	0.6	3	2	Luteal phase short-acting long protocol	3300	11	12	1579	3.67	0.56	3	3	3	2	1	1	3	1	0	1
2018051362	36	30	1	6	3	0	2	26.2	21.94	21.47	0.26	7.99	0.23	0.12	7	2	GnRH antagonist protocol	2400	8	7	463.2	5.96	0.12	2	2	2	2	2	2			0	1
2018051437	28	27	0	2	1	0	1	24.7	10.61	51.56	0.2	5.21	0.41	0.25	11	3	Luteal phase short-acting long protocol	2250	10	14	1143	2.98	0.03	2	3	1	1	1	1	2	1	0	1
2018051479	28	30	0	5	0	0	0	23.3	26.57	6.75	0.19	4.72	0.13	0.06	13	4	GnRH antagonist protocol	2400	8	14	262.4	10.83	0.47	1	1	0	0	0	0			0	0
2018051526	42	44	1	2	1	1	0	19.6	18.73	38.25	0.38	15.77	0.16	1.07	10	5	Follicular phase long-acting protocol	4800	16	15	4361	0.52	1.33	8	6	6	2	1	1	3	1	0	1
2018051689	37	35	0	8	0	0	0	19.5	13.62	51.06	0.32	5.76	0.24	1.01	8	6	Follicular phase long-acting protocol	3600	12	12	1332	3.01	1.01	2	2	0	0					0	0
2018051700	41	44	1	13	2	0	1	23.9	15.69	47.51	0.37	9.83	0.13	0.37	12	1	GnRH antagonist protocol	2400	8	10	565.8	12.79	0.28	1	1	1	1	0	0			0	0
2018052019	36	37	0	6	0	0	0	21.8	27.73	19.65	0.55	7.57	0.32	0.31	4	6	Luteal phase short-acting long protocol	3300	11	8	904.9	1.8	0.32	2	2	1	2	2	2	3	2	0	1
2018052140	35	49	1	2	3	1	1	24	12.7	42.34	0.48	4.2	0.14	0.58	9	1	Luteal phase short-acting long protocol	4200	14	14	1717	2.42	0.53	3	1	1	0					0	0
2018052148	32	31	1	4	1	0	1	18.1	23.16	11.82	0.61	8.93	0.51	0.15	10	2	Luteal phase short-acting long protocol	4200	14	17	335.5	1.09	0.25	1	2	1	0					0	0
2018052279	30	35	0	4	0	0	0	20.9	12.76	73.1	0.19	4.85	0.22	0.09	8	2	GnRH antagonist protocol	3600	12	15	1080	4.75	0.27	1	1	0	1	0	0			0	0
2018052413	42	39	1	10	2	0	1	22.5	11.07	32.24	0.39	4.94	0.14	0.74	7	4	Luteal phase short-acting long protocol	3300	11	12	1271	1.94	0.56	5	5	5	3	2	2	3	2	0	1
2018052448	26	25	1	3	1	0	1	17.3	23.51	34.01	0.5	8.27	0.18	0.27	7	6	Luteal phase short-acting long protocol	3600	12	10	1630	3.14	0.46	4	5	4	2	2	1	3	2	0	1
2018060061	24	26	0	1	0	0	0	17.1	13.7	75.98	0.53	7.52	0.63	0.53	9	0	Follicular phase long-acting protocol	4250	15	11	4139	2.56	0.48	8	8	5	3	2	2	3	2	0	1
2018060178	40	39	1	11	1	1	0	20.3	10.7	38.59	0.29	4.6	0.24	0.63	7	4	Follicular phase long-acting protocol	3600	12	10	373.3	5.57	0.4	1	1	1	1	1	1	3	1	1	1
2018060376	44	30	1	1	3	1	1	22.6	12.37	53	0.2	7.43	0.08	0.33	7	1	GnRH antagonist protocol	2400	8	12	779.4	5.05	0.38	2	1	1	1	1	1			0	1
2018060383	41	42	1	3	1	1	0	21.8	10.82	18.14	0.65	3.78	0.08	0.68	11	6	Follicular phase long-acting protocol	5100	17	14	2475	1.63	0.7	7	8	8	6	4	4	3	2	1	1
2018060540	43	45	0	14	0	0	0	24.8	13.83	38.09	0.51	6.33	0.23	1.04	8	3	Luteal phase short-acting long protocol	3300	11	14	2420	0.74	1.41	5	8	6	5	5	5	3	2	0	1
2018060634	31	30	1	9	1	1	0	21	11.29	25.17	0.47	6.73	0.15	1.01	11	2	Luteal phase short-acting long protocol	2475	13	14	6940	1.4	1.12	5	7	6	6	3	2	3	2	0	1
2018060635	44	42	1	2	3	1	2	22.9	24.52	5	0.46	9.13	0.18	0.54	7	3	Luteal phase short-acting long protocol	3900	13	9	724.9	1.33	0.23	2	2	2	2	2	1	3	2	0	1
2018060828	33	33	1	2	2	1	1	19.5	11.53	48.9	0.22	3.19	0.18	0.51	6	5	Follicular phase long-acting protocol	4200	14	9	2725	0.84	0.79	6	7	7	5	3	3	3	1	0	1
2018061220	42	39	1	10	1	0	1	26.7	10.67	42.36	0.26	6.32	0.17	0.47	7	1	GnRH antagonist protocol	2100	7	7	517	3.59	0.22	1	3	2	2	1	1			0	1
2018061291	41	36	1	4	2	1	1	23.2	11.25	24.55	0.18	3.16	0.14	0.29	5	2	Luteal phase short-acting long protocol	2700	9	9	466.6	1.44	0.26	1	1	1	1	1	0	5	1	0	1
2018061376	33	28	1	2	2	1	1	20.3	16.68	14.27	0.22	5.52	0.1	0.43	8	4	Luteal phase short-acting long protocol	3000	10	10	469.6	1.86	0.29	2	1	1	1	1	0	5	1	0	1
2018061495	22	25	0	5	0	0	0	28.6	12.12	39.83	0.17	10.46	0.47	0.1	9	4	Luteal phase short-acting long protocol	3300	11	16	833.4	0.7	0.05	5	3	3	2	0	0			0	0
2018061532	35	35	1	8	3	0	1	21.5	12.41	32.09	0.3	6.39	0.36	1.05	5	5	Follicular phase long-acting protocol	3600	12	12	668.4	1.68	0.92	2	1	1	1	1	1	3	1	0	1
2018061752	33	32	0	10	0	0	0	22.3	12.45	40.9	0.18	6.87	0.18	0.51	8	5	Follicular phase long-acting protocol	5100	17	10	2629	0.73	0.61	3	8	6	3	2	2			0	1
2018061792	37	36	0	2	1	1	0	19.5	18.65	14.54	0.42	7.44	0.31	0.81	10	5	Follicular phase long-acting protocol	3600	12	12	988.9	0.98	0.42	2	3	3	2	2	1	3	2	0	1
2018062048	39	54	1	2	1	0	0	28.2	17.8	47.42	0.16	12.54	0.13	0.06	5	0	Luteal phase short-acting long protocol	4200	14	9	748.8	3.76	0.23	2	2	2	2	2	1	3	2	0	1
2018062152	42	47	1	20	2	1	1	27.4	13.19	28.88	0.12	5.24	0.17	0.17	11	1	Luteal phase short-acting long protocol	4500	15	20	970.7	1.45	0.61	3	3	3	3	2	1	3	2	1	1
2018062230	27	29	0	3	0	0	0	18.3	10.86	41.72	0.37	4.48	0.46	0.18	6	3	Luteal phase short-acting long protocol	2700	9	7	672.8	0.9	0.25	2	2	2	2	0	0			1	0
2018070187	44	42	1	16	3	1	2	24.1	11.37	114	0.54	0.71	0.08	0.6	8	3	GnRH antagonist protocol	3000	10	12	532.7	0.73	0.27	2	2	2	2	2	2	3	2	0	1
2018070468	49	49	1	2	1	1	0	25.4	31.89	87	0.5	8.34	0.2	0.04	4	1	PPOS	1425	7	5	570	0.85	0.12	1	1	1	0	0	0			0	0
2018071095	30	32	0	1	0	0	0	24.5	13.04	18.94	0.61	2.49	0.18	0.79	9	4	Follicular phase long-acting protocol	3300	11	10	524.4	0.65	0.23	3	3	3	3	3	3	3	2	1	1
2018071130	29	30	1	3	0	0	0	23.5	12.28	31.43	0.28	5.02	0.09	0.45	6	2	Follicular phase long-acting protocol	3025	10	13	944	0.98	0.94	3	8	6	5	5	5	3	2	1	1
2018071242	44	42	1	8	1	1	0	22.5	11.87	19.14	0.33	3.4	0.28	0.26	8	2	Luteal phase short-acting long protocol	3300	11	9	784.8	2.97	0.45	2	1	1	0					0	0
2018071540	37	39	1	17	1	1	0	24.4	13.57	38.44	0.41	6.2	0.12	0.87	5	5	Luteal phase short-acting long protocol	3900	14	12	2774	3.48	0.36	4	3	3	1	1	1	2	1	1	1
2018071634	31	34	0	4	0	0	0	21.2	10.86	46.19	0.31	3.41	0.27	0.11	7	5	GnRH antagonist protocol	3975	14	10	331.8	12.1	0.3	1	1	1	1	0	0			0	0
2018071681	47	49	1	10	2	1	1	23.7	14.16	68.82	0.38	6.49	0.08	0.15	8	0	GnRH antagonist protocol	2400	8	11	512.4	1.77	0.41	2	2	2	2	2	2	3	2	0	1
2018071741	30	32	0	8	0	0	0	18	14.1	18.82	0.15	2.22	0.24	0.6	3	2	Follicular phase long-acting protocol	3000	10	8	679.3	0.33	0.19	1	3	3	1	1	1	3	1	0	1
2018072216	35	37	0	10	0	0	0	19.5	13.1	41.01	0.34	5.36	0.44	0.53	16	5	Follicular phase long-acting protocol	5850	19	14	1832	1.01	0.31	7	5	5	3	3		3	2	1	1
2018072274	33	31	1	1	4	1	2	24.8	13.56	38.25	0.09	4.46	0.12	0.96	5	5	Follicular phase long-acting protocol	3600	12	12	1316	1.03	0.32	4	6	5	2	1	1	3	1	0	1
2018080385	35	36	1	8	1	0	1	23.7	32.5	73.4	0.64	11.1	0.69	0.66	8	1	Luteal phase short-acting long protocol	4500	15	12	2260	1.92	0.49	5	6	6	5	3	3	3	2	0	1
2018080460	41	43	1	1	3	2	1	23.4	11.62	29.35	0.24	5.29	0.24	0.54	11	3	Luteal phase short-acting long protocol	3000	10	14	1076	4.12	0.44	2	2	2	1	0	0			0	0
2018080804	39	41	1	1	3	1	1	19.9	11.62	43.94	0.43	6.87	0.15	0.91	8	6	Follicular phase long-acting protocol	3600	12	15	1378	2.01	0.82	3	3	3	3	2	0	3	2	0	1
2018080960	28	27	1	1	1	0	0	23.1	12.08	16.11	0.47	6.35	0.32	1	6	1	Follicular phase long-acting protocol	4200	14	14	1419	0.29	0.5	5	7	7	5	4	4	3	2	0	1
2018081430	36	40	1	8	1	1	0	21.48	22.66	49.21	0.34	6.11	0.17	0.07	8	6	Luteal phase short-acting long protocol	5100	17	13	551.8	1.84	0.36	2	1	0	0					0	0
2018081536	46	52	0	7	0	0	0	29.7	10.42	74.07	0.05	5.98	0.21	0.01	9	0	GnRH antagonist protocol	5700	19	12	196.2	21.13	0.05	1	1	1	0					0	0
2018081721	32	32	1	5	1	0	0	24.5	18.05	28.5	0.28	6.32	0.35	0.36	3	2	Luteal phase short-acting long protocol	3000	10	10	1826	3.81	0.44	5	6	5	5	5	5	3	2	0	1
2018081728	42	42	0	16	2	1	1	24.1	10.22	22.03	0.7	4.07	0.15	0.59	4	3	Luteal phase short-acting long protocol	3600	12	9	643.4	1.99	0.05	1	2	1	1	1	1	3	1	0	1
2018081956	39	39	0	7	0	0	0	22.9	10.02	43.35	0.23	5	0.17	0.91	7	3	Luteal phase short-acting long protocol	2962.5	10	13	1715	1.13	1.88	3	4	2	4	4	4	3	1	0	1
2018082187	41	44	1	6	1	1	0	23.2	15.8	42.41	0.55	3.43	0.05	0.05	5	0	PPOS	1350	9	5	1001	4.43	0.36	2	2	2	2	0	0			0	0
2018082340	39	40	1	4	2	1	1	18.8	17.81	28.73	0.46	5.83	0.18	0.91	8	4	Follicular phase long-acting protocol	3900	13	13	2024	0.35	1.53	7	7	7	6	2	2	3	1	1	1
2018090045	38	45	0	3	0	0	0	21.5	12.17	43.48	0.32	4.98	0.24	0.67	8	5	Follicular phase long-acting protocol	4425	15	14	2965	0.34	1.4	8	10	9	5	4	4	3	2	0	1
2018090151	41	42	0	12	0	0	0	19.5	28.55	31.17	0.29	9.52	0.15	0.16	8	3	GnRH antagonist protocol	3900	13	14	2025	2.22	0.79	3	4	4	3	3	3	3	2	1	1
2018090503	35	38	1	1	2	1	1	19.2	15.38	27.48	0.42	6.56	0.27	0.64	7	4	Follicular phase long-acting protocol	3900	13	11	1378	0.1	0.43	7	7	6	4	2	2	3	2	0	1
2018090716	36	35	1	10	2	0	0	21.9	13.03	19.98	0.12	2.96	0.19	0.29	8	4	Luteal phase short-acting long protocol	3000	10	17	425.2	1.1	0.06	2	1	1	1	1	1	3	1	0	1
2018090949	38	41	1	3	2	1	0	21.5	13.67	47.32	0.29	6.59	0.31	0.87	17	5	Follicular phase long-acting protocol	4200	14	14	1526	0.33	0.64	4	5	5	4	4	3	3	2	0	1
2018091110	28	29	0	5	0	0	0	19.8	12.01	22.36	0.1	3.27	0.15	1.05	12	5	Follicular phase long-acting protocol	4550	16	10	2319	1.64	0.69	7	8	7	3	3	1	3	2	0	1
2018091514	38	38	0	5	0	0	0	21.4	22.08	18.54	0.48	8.6	0.18	0.98	8	5	Follicular phase long-acting protocol	4200	14	13	1510	1.13	0.47	4	4	4	3	2	2	3	2	0	1
2018091639	41	44	1	10	2	1	1	23.3	10.49	32.23	0.22	2.38	0.32	0.5	5	4	Luteal phase short-acting long protocol	3600	12	14	1864	1.18	0.61	5	8	4	6	2	2	3	1	0	1
2018091893	34	33	1	1	1	0	1	22.3	11.54	31.73	0.31	6.78	0.28	0.65	4	4	Luteal phase short-acting long protocol	4800	16	13	2370	1.34	0.6	6	3	3	2	2	1	3	2	0	1
2018091904	40	40	1	6	4	0	2	20.4	21.22	26.6	0.32	10.52	0.33	0.26	14	3	Luteal phase short-acting long protocol	3600	12	18	1558	1.31	0.38	4	4	4	4	3	3	3	2	0	1
2018091913	51	44	1	1	1	1	0	22.8	15.82	31.18	0.23	4.77	0.09	0.2	7	2	GnRH antagonist protocol	3600	12	10	609.3	16.63	0.22	1	1	1	1	1	1			0	1
2018101239	30	29	0	5	0	0	0	18.6	19.38	39.02	0.31	5.53	0.27	0.44	7	2	GnRH antagonist protocol	3600	12	12	984.2	4.23	0.1	2	3	3	1	0	0			0	0
2018101240	30	31	0	3	2	1	0	20.7	10.3	33.92	0.2	2.98	0.36	0.15	4	3	GnRH antagonist protocol	2100	7	9	386.4	10.67	0.16	2	1	1	1	0	0			0	0
2018101582	25	23	1	2	1	0	1	26.9	11.7	18.94	0.26	2.82	0.41	0.28	5	4	Luteal phase short-acting long protocol	5100	17	18	825.2	1.18	0.21	2	4	2	2	1	1	3	1	0	1
2018101686	26	25	0	2	0	0	0	22.4	11.3	232	1.32	4.72	0.69	0.42	12	1	Follicular phase long-acting protocol	4500	15	12	1946	1.03	0.44	5	8	7	6	3	3	3	2	0	1
2018101860	43	42	1	3	1	1	0	26.8	91.64	14.15	0.19	59.32	0.24	0.29	4	1	PPOS	1725	9	8	225.2	6.67	0.08	0	1	1	1	0	0			1	0
2018110317	30	32	1	13	1	0	1	24.2	12.49	50.18	0.21	5.13	0.31	0.28	8	4	GnRH antagonist protocol	3300	11	13	2358	1.55	0.19	4	3	2	1	1	1	3	1	0	1
2018110436	39	41	1	2	4	2	2	24.6	16.37	31.04	0.35	6.51	0.36	0.29	5	3	Luteal phase short-acting long protocol	3600	12	12	862.9	4.42	0.05	1	1	1	1	1	1	3	1	0	1
2018110809	43	43	1	1	2	2	0	25.7	11.25	43.13	0.15	4.61	0.25	0.76	16	4	Follicular phase long-acting protocol	4200	14	17	1479	4.18	0.24	1	4	3	2	2	1	3	2	0	1
2018110911	45	45	1	3	2	1	1	23.6	21.71	69.17	0.31	22.82	0.05	0.02	5	0	Mild stimulation protocol	900	6	9	148.1	8.62	0.39	1	1	1	1	1	1			0	1
2018110955	30	33	0	2	0	0	0	26.4	13.6	44	0.05	7.2	0.05	0.47	8	5	GnRH antagonist protocol	3300	11	11	891.3	5.64	0.31	2	3	3	0	0	0			0	0
2018111356	40	41	1	6	2	0	1	23	13.14	44.49	0.47	7.94	0.19	0.18	8	1	Luteal phase short-acting long protocol	3300	11	13	1161	3.26	0.05	2	2	1	1	0	0			0	0
2018111696	40	46	1	6	2	0	2	21.48	11.96	39.19	0.13	5.07	0.34	0.33	7	3	Luteal phase short-acting long protocol	2950	11	7	1738	2.03	0.31	2	6	4	4	0	0			0	0
2018120003	43	44	1	1	2	1	1	20.1	16.15	16.85	0.7	9.95	0.13	0.55	8	3	GnRH antagonist protocol	2700	9	12	1198	5.5	0.43	3	2	1	0	0	0			0	0
2018120259	38	39	1	2	2	1	1	21.5	11.4	27.97	0.14	4.24	0.05	0.48	8	3	Follicular phase long-acting protocol	4775	16	11	1981	1.08	0.72	8	9	8	6	4	4	5	1	0	1
2018120904	39	38	1	6	1	1	0	25	10.72	39.25	0.18	7.1	0.34	0.48	9	4	Follicular phase long-acting protocol	3600	12	14	1531	0.78	1.12	6	7	6	4	3	2	3	1	0	1
2018121064	42	41	1	2	2	1	1	21.5	11.23	40.85	0.11	6.25	0.13	0.76	5	2	Follicular phase long-acting protocol	3900	13	13	466.8	0.3	0.31	2	2	2	1	1	1	3	1	0	1
2018121094	38	40	1	2	2	2	0	24.3	13.71	36.73	0.36	7.33	0.05	0.8	10	3	Follicular phase long-acting protocol	3050	11	16	748.6	0.89	0.06	4	5	2	2	1	1			0	1
2018121369	23	23	0	2	0	0	0	19.7	24.06	29.93	0.57	11.23	0.19	0.45	0.6	3	Follicular phase long-acting protocol	5362.5	18	11	4200	0.33	0.58	9	15	15	11	5	5	3	2	1	1
2018121665	44	44	1	3	2	1	1	23.4	16.48	5	0.28	5.71	0.18	0.67	0.9	4	Luteal phase short-acting long protocol	3600	12	13	1459	3.15	0.44	4	4	3	4	4	4	3	2	0	1
2018121666	31	45	1	1	3	1	0	20.3	11.94	36.31	0.16	6.1	0.23	0.53	0.5	5	Follicular phase long-acting protocol	3900	13	11	1379	0.23	0.34	5	8	6	5	4	4			0	1
2018121687	43	44	1	2	1	1	0	21.5	17.14	34.49	0.14	6.1	0.06	0.48	4	4	Follicular phase long-acting protocol	4087.5	14	12	2425	0.1	2.42	8	9	9	6	5	5	3	2	0	1
2018121722	40	44	1	1	3	1	2	21.5	11.4	37.67	0.4	6.14	0.14	0.27	0.7	1	GnRH antagonist protocol	2400	8	12	327.2	14.27	0.13	0	2	2	0	0	0			0	0
2018121758	39	44	1	3	2	1	1	23.9	12.15	18.09	0.35	3.01	0.08	0.73	6	3	Follicular phase long-acting protocol	3900	13	8	899.5	0.27	0.23	7	7	7	5	5	5	5	1	0	1
2018121813	39	39	0	1	0	0	0	26	13.94	40.38	0.7	6.27	0.5	0.25	6	4	PPOS	2775	11	10	1201	5.95	0.96	2	3	2	2	1	1			0	1
2018121934	40	54	1	13	1	0	1	24.4	11.4	40.99	0.18	3.66	0.32	0.73	0.9	3	Luteal phase short-acting long protocol	3600	12	12	2649	4.32	0.38	3	8	6	4	3	3	3	2	1	1
2019010460	40	39	1	2	4	1	1	26	11.79	37.18	0.21	4.32	0.1	0.44	6	2	GnRH antagonist protocol	2700	9	9	1815	4.68	1.25	3	2	1	1	1	1	3	1	0	1
2019010533	30	36	1	3	2	1	0	22.9	14.39	67.93	0.15	4.34	0.09	0.19	9	2	PPOS	1350	9	11	1335	3.53	0.35	3	1	1	0	0	0			1	0
2019010549	36	37	1	4	2	1	1	26.6	22.76	32.36	0.44	9.72	0.21	0.42	3	3	Luteal phase short-acting long protocol	3000	10	9	1650	3.93	0.59	6	7	4	3	2	1	3	1	1	1
2019010872	45	53	1	5	1	1	0	22.7	15.28	17.76	0.31	5.36	0.07	0.1	10	3	Mild stimulation protocol	1050	7	7	330.6	2.07	0.31	1	1	1	1	1	1			0	1
2019011150	30	30	0	7	0	0	0	24.1	20.3	32.31	0.32	7.37	0.25	0.04	5	2	Follicular phase long-acting protocol	3300	11	11	535.9	3.9	0.69	3	3	2	2	0	0			0	0
2019011362	32	32	0	1	0	0	0	21.1	16.57	35.29	0.84	4.91	0.34	0.54	6	3	Follicular phase long-acting protocol	3900	13	10	1454	0.1	1	3	5	5	5	2	2	3	2	0	1
2019011578	37	29	1	1	3	1	0	27.3	11.14	30.78	0.23	3.42	0.21	0.77	6	4	Luteal phase short-acting long protocol	3975	13	16	1528	0.95	0.53	4	6	6	2	1	1	3	2	1	1
2019020044	31	30	1	3	2	0	2	20.3	14.12	212.1	0.58	0.12	0.26	1.05	6	4	Luteal phase short-acting long protocol	3787.5	13	14	2791	0.17	1.79	8	4	2	1	1	1	3	1	1	1
2019020502	28	35	1	7	1	1	0	25.4	10.35	25.99	0.73	5.06	0.3	0.72	0.6	5	Luteal phase short-acting long protocol	2325	12	13	4092	0.79	1.22	6	12	9	5	5	5	3	1	0	1
2019020883	47	49	1	2	3	1	2	26.6	10.82	55.75	0.22	5.43	0.23	0.29	6	1	Luteal phase short-acting long protocol	4500	15	10	660.3	3.16	0.05	1	2	1	0					0	0
2019020925	43	45	1	1	3	1	2	19.9	11.01	61.83	0.21	7.99	0.2	0.45	0.6	3	Luteal phase short-acting long protocol	5400	18	10	1303	2.45	0.56	2	4	4	2	2	0	3	2	0	1
2019020934	37	37	1	2	1	1	0	22	10.09	17.72	0.23	5.79	0.08	1.03	7	6	Luteal phase short-acting long protocol	4500	15	18	1395	0.62	0.43	7	9	3	1	1	1			0	1
2019021221	20	24	1	1	1	1	0	21.3	16.97	36.27	0.65	6.65	0.28	0.12	10	2	Luteal phase short-acting long protocol	2700	9	11	1426	2.02	0.57	5	3	3	1	1	1	3	1	1	1
2019021384	28	27	0	1	3	1	0	20.81	13.42	230.1	0.06	0.79	0.24	0.72	7	6	Luteal phase short-acting long protocol	2325	13	16	2060	2.75	0.57	4	2	2	2	2	2	3	2	0	1
2019021419	31	27	0	5	0	0	0	19.8	11.75	20.18	0.16	3.26	0.13	0.79	0.7	5	Follicular phase long-acting protocol	4800	16	18	1188	1.54	0.07	2	7	4	4	2	1	3	2	0	1
2019030228	30	29	1	10	1	0	1	24.6	15.21	22.6	0.22	5.98	0.21	0.47	5	5	Follicular phase long-acting protocol	6000	20	13	363.4	3.21	0.4	1	2	2	2	2	2	3	2	0	1
2019030298	43	33	1	1	0	0	0	23.8	20.17	26.22	0.26	14.55	0.36	0.01	0.5	3	Mild stimulation protocol	450	3	6	256.8	24.98	0.23	0	1	1	1	0	0			0	0
2019030302	36	33	1	7	1	1	0	21.4	24.46	35.4	0.62	8.77	0.18	0.18	0.6	2	Mild stimulation protocol	1200	8	8	210.3	11.21	0.29	2	2	2	2	2	2			0	1
2019030307	32	35	1	1	1	0	1	20.8	10.06	67.27	0.24	3.32	0.22	0.46	4	2	Luteal phase short-acting long protocol	3300	11	15	2428	1.31	0.55	5	6	5	4	2	1	3	2	0	1
2019030475	29	32	1	3	1	0	1	19.5	35.43	10.63	0.05	13.66	0.14	0.01	8	0	Natural cycle	0	0	7	319.7	11.47	10.93	1	1	1	0	0				0	0
2019030692	43	41	1	6	1	0	1	24.6	10.52	55.89	0.22	4.17	0.19	0.4	8	2	GnRH antagonist protocol	2700	9	12	1242	2.78	1.05	3	5	4	3	2	2	3	2	0	1
2019030931	31	27	0	7	0	0	0	22.7	99.56	5	0.56	55.21	0.22	0.03	6	3	PPOS	3000	13	7	596.3	5.13	0.28	1	1	0	0					0	0
2019030995	46	39	1	1	1	1	0	27.3	19.92	49.28	0.24	9.82	0.05	0.11	0.5	0	Follicular phase long-acting protocol	1950	12	7	233	2.71	0.05	1	1	1	1	1	1	3	1	0	1
2019031054	39	39	1	1	3	1	2	21.5	12.95	59.1	1.17	3.52	0.09	0.52	10	4	Luteal phase short-acting long protocol	2700	9	10	2443	1.4	0.8	7	5	4	4	4	4	3	1	1	1
2019031145	43	44	1	1	3	1	2	22	12.69	36.98	0.24	4.11	0.2	0.39	8	6	GnRH antagonist protocol	4200	14	15	945.3	6.05	0.14	1	3	3	1	1	1	3	1	1	1
2019031291	32	30	0	7	0	0	0	19.5	14.16	42.86	0.47	6.93	0.15	0.72	1.2	5	Follicular phase long-acting protocol	3450	14	13	4624	1.81	1.32	8	12	11	7	5	3	3	2	1	1
2019031345	47	47	1	8	4	2	2	22.1	13.69	70.9	0.39	8.42	0.3	0.81	8	4	Follicular phase long-acting protocol	4800	16	12	873.6	0.1	0.26	5	7	7	7	4	4	3	2	1	1
2019031447	42	43	1	2	4	2	2	28.7	14.38	19.33	0.1	6.24	0.2	0.42	6	1	GnRH antagonist protocol	3000	10	8	1443	1.23	0.82	3	5	3	1	1	1			0	1
2019031521	32	37	0	1	0	0	0	22.8	14.08	55.45	0.44	5.55	0.18	0.8	6	2	Luteal phase short-acting long protocol	4200	14	9	507	5.02	0.37	1	2	1	1	1	1	3	1	1	1
2019031597	35	37	0	10	0	0	0	22	23.4	25.53	0.34	7.94	0.19	0.24	1.3	1	PPOS	4200	14	8	902.6	6.04	0.56	3	3	3	2	2	1			0	1
2019031604	42	41	1	14	0	0	0	23.9	40.17	35	0.29	18.73	0.26	0.06	0.5	2	GnRH antagonist protocol	3600	12	9	702.9	9.25	0.94	2	2	2	2	1	0			0	1
2019031943	45	41	0	18	0	0	0	24.7	14.77	507.5	0.06	5.2	0.13	0.03	12	2	GnRH antagonist protocol	4800	16	8	480	7.7	0.05	1	2	1	1	1	1			0	1
2019032011	29	29	0	2	0	0	0	17.5	22.49	329.6	0.16	1.59	0.19	0.37	6	4	GnRH antagonist protocol	2400	8	8	624.6	2.58	0.18	1	3	2	1	1	1	5	1	0	1
2019032033	33	32	1	4	1	0	0	28	12.22	5.58	0.23	4.49	0.05	0.3	0.8	3	Follicular phase long-acting protocol	5400	18	9	2125	0.27	0.65	6	11	9	7	5	3	3	2	0	1
2019032300	38	35	0	10	0	0	0	20.8	17.39	8.15	0.29	7.27	0.08	0.98	5	0	Luteal phase short-acting long protocol	2625	13	11	2076	1.45	0.58	5	1	1	1	1	1	2	1	1	1
2019032413	38	37	1	1	1	0	0	27.3	12.67	22.75	0.73	5.45	0.19	0.67	0.6	6	Follicular phase long-acting protocol	3300	11	8	918.4	0.18	0.25	4	3	2	0	0	0			0	0
2019040186	31	31	1	6	1	0	1	19.5	14.4	120.2	0.56	3.19	0.47	0.56	11	5	Luteal phase short-acting long protocol	3600	12	13	1831	2.88	0.33	4	4	4	4	1	0			0	1
2019040537	24	28	0	2	0	0	0	20.6	15.1	35.28	0.07	5.47	0.05	0.5	1.1	3	GnRH antagonist protocol	3000	10	9	444.8	32.51	0.57	0	2	2	1	0	0			0	0
2019040705	45	49	1	2	1	1	0	26.9	10.22	26.14	0.09	4.79	0.13	0.96	1.1	4	Luteal phase short-acting long protocol	3550	12	13	2302	1.33	0.2	7	6	6	5	2	2	3	2	0	1
2019041081	42	42	1	3	2	1	1	22.1	13.71	8.06	0.14	5.14	0.39	0.68	4	6	GnRH antagonist protocol	2700	9	12	1236	1.32	0.12	4	4	4	3	3	3	3	1	0	1
2019041300	33	32	0	8	0	0	0	19	15.48	28.51	0.8	7	0.1	0.11	10	5	Luteal phase short-acting long protocol	2700	9	11	289.1	1.84	0.52	1	1	1	0	0	0			0	0
2019041319	42	41	1	2	3	2	1	21.3	14.68	64.56	0.08	5.94	0.21	0.43	8	3	Follicular phase long-acting protocol	4500	15	9	1780	2.47	0.86	5	5	5	4	3	3	3	1	0	1
2019041513	44	43	1	18	1	0	1	22.5	11.62	42.01	0.29	6.57	0.05	0.34	0.6	6	GnRH antagonist protocol	2400	8	10	2029	6.33	0.58	4	5	4	2	2	2	3	2	1	1
2019041644	48	49	1	10	4	2	2	19.8	31.24	10.83	0.42	11.41	0.06	0.36	5	1	PPOS	900	6	6	1127	4.6	0.31	2	3	3	3	1	1			1	1
2019041838	41	43	1	10	3	1	1	29.3	15.43	12.99	0.15	5.58	0.26	0.64	5	3	Follicular phase long-acting protocol	4500	15	15	1156	0.21	0.38	6	7	7	5	3	3	3	1	0	1
2019041969	41	41	0	16	0	0	0	26.5	19.92	71.22	0.39	12.6	0.24	0.14	6	4	GnRH antagonist protocol	3600	12	12	459.1	14.01	0.46	1	1	1	1	1	1			0	1
2019042082	30	35	0	5	0	0	0	28.2	10.55	23.98	0.26	8.69	0.28	0.4	2.4	4	Follicular phase long-acting protocol	5100	17	8	378.8	2.16	0.05	1	1	0	0	0				0	0
2019042161	38	30	1	5	2	1	1	29	17.98	7.08	0.4	5.02	0.08	0.07	9	3	Luteal phase short-acting long protocol	4200	14	11	723.6	2.59	0.15	1	1	1	1	1	1	3	1	0	1
2019042170	32	37	1	1	1	1	0	26.6	22.94	13.79	0.23	13.93	0.16	0.35	9	4	Follicular phase long-acting protocol	3225	12	9	1144	2.28	0.13	2	6	5	4	2	2	3	1	0	1
2019042180	37	37	1	1	2	0	1	26.2	18.7	21.45	0.15	3.4	0.14	0.06	8.5	6	GnRH antagonist protocol	1800	6	7	900.3	3.07	0.28	2	2	2	1	1	1			0	1
2019050175	36	38	0	1	0	0	0	22.6	12.19	39.67	0.08	9.01	0.23	0.82	4	6	Follicular phase long-acting protocol	3825	14	12	920.5	0.15	0.86	5	5	4	4	4	4	3	2	0	1
2019050239	44	47	1	2	2	1	1	23.5	32.46	14.43	0.1	8.32	0.1	0.21	0.8	1	GnRH antagonist protocol	2700	9	8	621	6.39	0.17	2	2	2	2	1	1	3	1	0	1
2019050281	36	36	1	8	1	1	0	22.7	14.05	46.37	0.12	11.16	0.04	0.84	0.8	3	Follicular phase long-acting protocol	4500	15	14	4471	0.38	0.91	10	16	15	11	4	4			0	1
2019050655	38	39	1	4	3	1	0	19.7	12.08	49.64	0.17	6.61	0.57	0.22	8	4	Luteal phase short-acting long protocol	4500	15	11	1063	3.91	0.36	2	2	2	2	2	2	3	1	0	1
2019051098	42	46	1	2	3	1	2	27.5	15.15	22.59	0.06	6.44	0.14	0.35	1.1	4	Luteal phase short-acting long protocol	3300	11	10	1033	2.23	0.05	2	2	2	0					0	0
2019051177	43	41	1	11	1	1	0	28	10.75	35.98	0.23	4.37	0.14	1.08	9	5	GnRH antagonist protocol	3300	12	12	1085	6.89	0.28	3	4	3	3	2	1	3	2	0	1
2019051446	42	41	1	1	3	2	1	23.6	26.98	23.52	0.08	11.14	0.08	0.04	10	3	GnRH antagonist protocol	2700	10	9	856.6	7.59	0.33	2	2	2	2	2	2			0	1
2019051583	31	32	1	2	3	1	2	24.4	12.22	7.05	0.23	4.34	0.3	0.43	10	3	Follicular phase long-acting protocol	3300	11	9	300.8	0.24	0.12	1	2	2	2	2	2	3	2	0	1
2019051589	42	45	1	3	1	1	0	21.5	11.55	30.25	0.18	8.27	0.19	0.47	10	4	Follicular phase long-acting protocol	4200	14	10	3670	1.98	2.08	6	9	8	5	3	3	3	2	1	1
2019051609	39	42	1	3	2	1	1	22.5	11.78	28.5	0.23	4.58	0.08	0.75	0.6	5	Follicular phase long-acting protocol	4387.5	15	15	3393	0.38	2.35	8	6	6	5	3	3	3	2	0	1
2019051638	37	36	0	10	0	0	0	24.9	32.38	34.24	0.28	14.96	0.24	0.19	5	2	Mild stimulation protocol	600	4	8	813.3	6.05	0.33	1	2	2	1	1	1			0	1
2019051766	41	43	1	4	2	0	0	24.8	15.37	23.43	0.57	8.05	0.26	0.77	8	6	Follicular phase long-acting protocol	4875	16	12	798.3	0.89	0.41	2	7	7	5	3	3	3	2	0	1
2019051791	32	34	0	5	1	1	0	24.2	20.3	29.71	0.2	8.14	0.27	0.07	11	1	Luteal phase short-acting long protocol	2625	11	10	487.7	2.55	0.16	1	2	2	2	2	1	3	2	0	1
2019051980	33	32	0	8	1	1	0	21.3	14.14	42	0.08	7.49	0.08	0.31	0.7	2	GnRH antagonist protocol	2700	9	11	595.6	11.04	0.36	1	1	1	1	1	0			0	1
2019052007	43	39	1	2	3	1	2	23.8	19.33	38.28	0.07	8.38	0.16	0.64	5	6	Luteal phase short-acting long protocol	3900	13	8	1529	3.14	0.46	4	4	4	3	3	3	3	2	0	1
2019052128	42	42	1	1	2	1	1	24.6	10.25	20.7	0.25	6.3	0.32	0.92	0.9	3	Luteal phase short-acting long protocol	3600	12	8	1111	1.93	0.35	2	3	3	1	1	1	3	1	0	1
2019060298	39	39	1	2	2	1	0	28.6	14.86	26.3	0.11	7.38	0.24	0.23	1.3	2	Luteal phase short-acting long protocol	3300	11	18	1220	3.02	0.45	2	2	2	2	1	1	3	1	0	1
2019060308	34	28	1	1	0	0	0	22.6	13.97	61.57	0.06	1.81	0.08	0.92	1.6	2	Follicular phase long-acting protocol	3300	11	8	553	0.1	0.05	2	3	2	1	1	1	3	1	0	1
2019060482	38	34	0	2	0	0	0	23	13.85	66.02	1.33	48.22	0.16	1.01	5	4	Follicular phase long-acting protocol	4575	15	8	4984	4.23	2.77	6	5	5	4	2	2	3	2	0	1
2019060532	40	45	0	2	0	0	0	22.9	12.68	46.17	0.3	7.98	0.19	0.72	0.4	6	Follicular phase long-acting protocol	4800	16	9	1092	1.34	0.81	3	3	3	3	3	3	3	2	0	1
2019060579	23	26	0	3	0	0	0	21.2	20.69	12.19	0.12	6.73	0.08	0.34	10	1	GnRH antagonist protocol	3600	12	12	900.4	5.54	0.27	1	4	3	1	0	0			0	0
2019060607	41	33	1	3	1	1	0	30.5	20.42	23.4	0.27	8.16	0.28	0.26	11	3	GnRH antagonist protocol	2700	9	13	791.3	3.15	0.19	2	2	2	1	1	1	3	1	1	1
2019060622	41	41	1	6	2	0	1	23	13.14	44.49	0.47	7.94	0.17	0.18	8	1	Follicular phase long-acting protocol	3300	11	15	1375	0.94	0.9	5	8	6	3	2	2	3	2	1	1
2019060768	42	40	1	2	3	2	1	27.5	16.89	214.9	0.24	9.8	0.25	0.03	0.4	0	Mild stimulation protocol	450	3	6	364.8	24.74	0.21	2	1	0	0					0	0
2019060935	36	42	1	2	3	1	1	23.1	12.04	32.86	0.15	6.26	0.6	0.76	6	2	Follicular phase long-acting protocol	3300	11	10	1075	2.95	0.55	3	4	3	3	3	3	3	2	0	1
2019060942	34	34	0	3	0	0	0	25.4	10.42	417.3	0.17	14.97	0.16	0.08	10	5	GnRH antagonist protocol	3600	12	15	794.9	6.52	0.19	3	1	1	0					0	0
2019061005	31	31	1	5	1	0	1	20.5	23.23	16.64	0.17	6.77	0.14	0.82	1.3	3	Luteal phase short-acting long protocol	3000	10	11	861.6	3.73	0.05	1	1	1	1	1	1	3	1	0	1
2019061037	30	33	0	1	0	0	0	25.1	19.38	40.44	0.3	9.89	0.05	0.53	0.8	6	Follicular phase long-acting protocol	4200	14	14	2458	1.02	2	7	14	10	10	4	3	3	2	0	1
2019061096	43	44	1	1	3	2	1	22.8	16.04	53	0.51	8.23	0.08	0.13	0.6	3	GnRH antagonist protocol	2400	8	6	680.3	13.91	0.36	2	1	1	1	0	0			0	0
2019061209	40	41	1	1	2	1	0	20.5	12.15	21.34	0.39	4.26	0.08	0.33	3.6	4	GnRH antagonist protocol	2100	7	12	1078	7.16	0.39	2	2	2	2	1	1			0	1
2019061228	42	44	1	2	2	1	1	23.4	18.88	24.01	0.22	7.08	0.17	0.63	0.5	5	Follicular phase long-acting protocol	3900	13	10	1646	0.95	0.41	4	5	4	2	0	0			0	0
2019061241	36	37	1	2	1	1	0	20.7	11.96	19.68	0.16	5.97	0.13	0.48	0.7	1	Follicular phase long-acting protocol	4050	14	13	2309	3.02	0.54	4	6	5	2	1	0			0	1
2019061268	36	35	1	2	2	1	1	23.8	19.82	9.94	0.1	7.63	0.38	0.47	0.6	4	Luteal phase short-acting long protocol	3600	12	9	1762	1.49	0.33	7	8	8	7	4	4	3	1	0	1
2019061338	40	49	1	1	3	1	2	20.8	16.89	50.93	0.22	4.3	0.07	0.42	0.8	0	GnRH antagonist protocol	3600	12	12	1929	3.31	0.64	3	5	2	1	1	1	3	1	0	1
2019061551	35	35	1	3	2	1	1	18.3	14.11	73.91	0.23	7.21	0.09	0.1	7	5	GnRH antagonist protocol	2100	7	10	818.8	5.1	0.63	2	2	1	2	1	0			0	1
2019061573	34	37	0	2	0	0	0	17.6	12.74	2080	0.52	2.14	0.21	0.24	6	3	GnRH antagonist protocol	2400	8	10	1119	3.4	0.48	3	4	3	2	1	1			0	1
2019061834	34	34	1	1	1	1	0	28.4	18.73	28.22	0.09	7.94	0.14	0.3	13	4	Luteal phase short-acting long protocol	3300	11	19	1139	1.19	0.09	6	6	5	2	2	2	3	1	0	1
2019061877	39	46	1	1	2	1	1	22.9	20.78	26.22	0.17	6.33	0.28	0.02	0.2	2	GnRH antagonist protocol	2700	9	7	675.1	18.5	1.41	3	1	1	1	1	1			0	1
2019061882	44	49	1	8	2	1	1	20.7	17.59	30.49	0.83	5.23	0.3	0.18	0.7	3	PPOS	1800	6	8	1088	5.2	0.77	2	1	0	0					0	0
2019062050	38	39	1	2	2	1	1	28.3	17.47	6.79	0.12	5.44	0.22	0.42	0.6	4	GnRH antagonist protocol	2400	8	8	236.7	3.81	0.08	1	2	2	2	2	1			0	1
2019062105	35	36	1	2	1	1	0	23.4	48.75	18.28	0.62	88.71	0.18	0.68	0.4	6	Follicular phase long-acting protocol	5100	18	11	188.1	1.99	2.18	1	15	12	7	2	2	3	2	0	1
2019062114	42	44	1	1	2	1	1	21.9	10.43	38.98	0.21	7.83	0.21	0.62	7	3	Follicular phase long-acting protocol	3600	12	14	604.1	0.1	0.36	2	3	2	2	2	1	3	2	0	1
2019062161	44	36	1	3	1	1	0	23.4	23.59	8.29	0.22	9.83	0.2	0.11	7	2	GnRH antagonist protocol	3900	13	10	225.2	19.57	0.3	1	1	1	1	1	1			0	1
2019070060	42	40	1	4	2	0	2	22.5	11.35	1209	0.38	4.58	0.03	0.57	6	0	GnRH antagonist protocol	3900	13	12	387.9	4.96	0.15	1	1	1	0	0	0			0	0
2019070171	48	50	1	5	2	1	1	18.3	17.66	50	0.22	14.51	0.09	0.05	7	2	PPOS	1425	9	5	638.7	9.06	0.3	1	1	1	1	1	1			0	1
2019070210	47	48	1	1	3	2	1	23.8	12.41	43.13	0.12	5.85	0.25	0.36	1.3	2	GnRH antagonist protocol	2400	8	13	781.9	1.45	0.05	3	3	3	3	3	3	3	2	0	1
2019070262	23	27	0	5	0	0	0	19.6	17.81	17.16	0.64	9.39	0.09	0.61	0.5	4	Follicular phase long-acting protocol	4500	15	12	1584	5.03	0.51	4	2	2	2	2	1	3	2	1	1
2019070421	38	33	0	4	0	0	0	19.6	14.34	40.1	0.26	4.61	0.24	0.4	1	3	Luteal phase short-acting long protocol	3900	13	11	1739	2.29	0.4	2	2	1	1	0	0			0	0
2019070487	37	37	0	3	0	0	0	19.7	11.51	179.4	0.35	9.42	0.2	0.05	10	2	Luteal phase short-acting long protocol	2925	11	13	1564	4.89	0.51	4	1	1	1	1	1	2	1	0	1
2019070645	35	38	1	9	1	0	1	20.7	10.64	61.67	0.05	5.06	0.03	0.56	10	1	GnRH antagonist protocol	2400	8	8	889.2	4.82	0.29	1	3	3	2	2	2			0	1
2019070680	33	34	0	1	0	0	0	22.3	12.91	37.9	0.3	8.74	0.11	0.54	15	3	Follicular phase long-acting protocol	3650	13	14	4457	0.27	3.61	11	19	19	13	10	10			0	1
2019071272	47	52	0	17	0	0	0	25.7	17.89	130.9	0.13	3.19	0.17	0.59	4	3	GnRH antagonist protocol	2400	9	14	1012	2.68	1	4	3	1	0	0				0	0
2019071410	38	39	1	10	1	0	1	26.6	10.35	26.89	0.18	3.46	0.12	0.82	8	5	Follicular phase long-acting protocol	5400	18	15	2084	1.43	0.91	5	6	3	5	4	4	3	2	0	1
2019071503	37	39	0	3	0	0	0	18.5	12.74	59.6	0.05	3.05	0.08	0.75	8	4	Follicular phase long-acting protocol	4800	16	12	1884	2.34	0.38	4	6	6	4	4	3	3	2	0	1
2019071511	36	36	0	5	0	0	0	21.9	10.03	48.97	0.27	7.04	1.22	0.78	5	4	Follicular phase long-acting protocol	4500	15	12	2419	0.31	1.74	9	8	8	4	4	4	3	2	0	1
2019071675	28	29	0	4	0	0	0	23.2	13.15	5	0.16	5.34	0.03	0.35	0.4	3	GnRH antagonist protocol	3600	12	13	527.3	2.12	0.07	2	2	0	0					0	0
2019071697	30	31	0	3	0	0	0	22.6	14.82	51	0.2	5.02	0.08	0.87	8	5	Luteal phase short-acting long protocol	3700	13	15	2832	1.08	1.08	4	6	6	5	5	5	3	2	0	1
2019071763	37	39	1	2	1	0	1	20	10.09	74.5	0.34	7.03	0.22	0.92	0.3	2	Follicular phase long-acting protocol	4850	17	10	4693	1.21	1.56	7	8	8	4	2	2	3	2	0	1
2019071812	37	32	1	4	3	1	0	20.4	13.22	56.05	0.4	7.68	0.14	0.57	0.6	2	Luteal phase short-acting long protocol	3300	11	13	1226	3.07	0.4	3	2	2	2	2	2			0	1
2019071954	44	46	1	3	2	1	0	25	14.64	21.34	0.14	4.02	0.3	0.31	0.8	4	Follicular phase long-acting protocol	5100	17	13	520.4	0.63	0.15	1	2	2	1	1	1			0	1
2019072008	44	45	1	5	2	1	1	25.4	16.21	19.63	0.24	4.11	0.08	0.2	0.6	4	GnRH antagonist protocol	2700	9	10	872.2	4.11	0.22	2	2	2	2	0	0			0	0
2019072064	40	40	0	17	0	0	0	20.7	11.95	55.32	0.15	6.17	0.08	0.59	0.7	3	Follicular phase long-acting protocol	3900	13	11	517.6	0.54	0.08	2	5	4	2	2	2	3	2	1	1
2019072088	36	35	1	10	2	1	1	27.5	14.9	32.67	0.35	4.41	0.19	0.02	0.7	4	Mild stimulation protocol	2475	12	10	276.1	36.8	0.65	2	1	0	0					0	0
2019072103	40	31	1	3	5	2	1	27.7	13.92	32.73	0.36	0.73	0.34	0.78	0.6	6	Follicular phase long-acting protocol	5100	17	11	825.4	2.79	0.18	2	3	3	2	2	2	3	2	0	1
2019072187	37	36	1	8	1	1	0	22.2	15.35	79.6	0.06	5.44	0.14	0.28	12	3	Luteal phase short-acting long protocol	5700	19	14	895.1	3.9	0.33	1	2	2	1	1	1	3	1	1	1
2019080061	37	35	1	3	2	1	1	31.6	10.97	955	0.45	3.72	0.2	0.75	11	5	Follicular phase long-acting protocol	3900	13	12	1149	1.36	0.47	2	2	2	1	0	0			0	0
2019080138	46	53	0	1	0	0	0	23.4	22.08	48.56	0.55	8.02	0.03	0.11	0.6	3	GnRH antagonist protocol	3600	12	8	379.2	7.91	0.33	1	2	2	1	0	0			0	0
2019080305	48	44	1	7	2	1	1	21.3	16.77	163	0.14	10.19	0.33	0.03	7	2	GnRH antagonist protocol	1800	6	14	504.4	14.53	0.55	1	1	0	0					0	0
2019080567	40	37	1	4	1	0	1	23.2	18.67	26.5	0.42	3.95	0.12	0.4	1.1	2	GnRH antagonist protocol	3000	10	13	2036	1.69	0.5	4	4	2	1	1	1			0	1
2019080608	32	34	0	4	0	0	0	23.4	82.98	5.89	0.33	42.05	0.14	0.03	0.2	1	Mild stimulation protocol	150	1	3	118.7	43.88	0.71	1	1	1	1	1	1			0	1
2019081058	38	44	1	1	2	0	1	21.8	12.7	384.1	0.38	1.36	0.2	0.4	7	2	GnRH antagonist protocol	2700	9	13	720	3.56	0.27	1	1	1	1	1	1			0	1
2019081065	46	44	1	2	3	1	2	24	26.06	184.1	0.11	1.29	0.07	0.19	0.6	4	Luteal phase short-acting long protocol	3600	12	7	215.1	1.49	0.05	1	1	1	0					0	0
2019081321	42	42	1	5	3	2	1	24	12.59	201.5	0.11	3.72	0.08	0.39	0.4	1	GnRH antagonist protocol	3300	11	10	894.4	6	0.41	2	5	5	3	2	2	3	2	0	1
2019081347	39	44	1	1	1	1	0	18.2	19.34	28.54	0.31	12.52	0.44	0.02	0.6	0	PPOS	3900	13	7	393.3	6.62	0.28	1	1	1	1	0	0			0	0
2019081411	38	41	1	5	4	1	2	24.4	14.09	13.6	0.24	4.21	0.23	0.8	0.6	6	Follicular phase long-acting protocol	7500	25	11	781.4	1.31	0.13	2	3	1	1	1	1	3	1	0	1
2019081510	32	31	0	8	1	1	0	22.9	30.24	12.39	0.18	13.7	0.02	0.02	1.5	2	Luteal phase short-acting long protocol	2925	14	12	2862	3.06	0.37	4	3	0	0					0	0
2019081626	27	31	0	4	1	0	0	20.1	36.73	38.36	0.08	9.9	0.23	0.06	0.7	0	PPOS	2550	12	9	583.2	1.89	0.3	1	1	1	0					0	0
2019081839	26	29	1	6	1	0	1	22	14.43	643	0.23	5.36	0.45	0.08	0.4	2	Mild stimulation protocol	750	5	6	261.7	11.75	0.21	1	2	1	0					0	0
2019081909	37	31	0	1	0	0	0	20.6	17.17	25.39	0.31	8.42	0.19	0.48	0.6	2	PPOS	3750	13	9	1008	3.72	0.41	3	3	3	3	2	2			0	1
2019081947	29	30	0	5	0	0	0	24.97	10.15	114.8	0.13	11.17	0.2	0.22	3	0	Luteal phase short-acting long protocol	3225	14	10	2042	2.65	0.03	3	2	2	1	1	1	2	1	1	1
2019081948	38	34	0	1	0	0	0	23.6	13.15	24.02	0.2	4.65	0.09	0.63	1.1	2	Follicular phase long-acting protocol	3900	13	9	935.9	1.32	0.19	2	4	4	2	2	2	3	2	0	1
2019081972	29	30	0	2	0	0	0	20	13.1	20	0.3	4.5	0.19	0.3	1.2	5	Luteal phase short-acting long protocol	3600	12	12	2333	1.95	0.28	7	9	9	5	4	4	3	2	0	1
2019081984	43	44	1	2	3	2	1	23.2	27.63	38.6	0.22	16.32	0.19	0.95	0.7	6	Follicular phase long-acting protocol	5700	19	12	1563	1.37	0.44	4	6	5	5	3	2	3	2	0	1
2019082050	35	35	0	1	0	0	0	23.4	12.59	23.08	0.42	6.49	0.13	0.64	7	5	Follicular phase long-acting protocol	4500	15	8	1684	0.64	1.41	8	11	9	7	4	4	3	2	1	1
2019082061	26	26	1	1	3	0	0	20.1	13	20.77	0.29	7.4	0.05	0.81	0.65	5	Follicular phase long-acting protocol	2675	12	8	4604	0.81	3.45	8	10	7	5	4	4			0	1
2019082068	36	51	1	1	4	1	1	20.2	12.98	61.75	0.32	8.06	0.34	0.55	0.6	4	GnRH antagonist protocol	3300	11	14	782.4	12.8	0.46	1	2	2	2	0	0			0	0
2019082112	43	43	1	1	1	1	0	22.9	26.27	836.5	0.34	2.56	0.13	0.14	7	5	GnRH antagonist protocol	2700	9	9	828	3.08	0.43	2	4	2	2	1	0			0	1
2019082118	41	36	1	1	2	2	0	24.2	31.03	326.6	0.34	8.33	0.05	0.14	9	3	Mild stimulation protocol	750	5	8	153.6	36.9	0.74	2	2	0	0	0				0	0
2019082126	44	39	0	2	0	0	0	25.4	23.74	19.52	0.22	12.84	0.19	0.13	0.7	2	PPOS	1200	8	7	1003	6.89	0.4	2	2	2	1	1	1			0	1
2019090010	30	29	1	2	1	0	1	20.5	10.76	61.64	0.29	6.11	0.18	0.16	7	1	Luteal phase short-acting long protocol	3000	10	9	275.9	1.81	0.18	1	1	1	0					1	0
2019090062	47	48	1	1	2	0	2	21.6	15.2	132.2	0.12	1.16	0.12	0.66	0.6	2	Luteal phase short-acting long protocol	3600	12	9	253.8	1.6	0.1	1	1	1	1	0	0			0	0
2019090066	46	44	1	3	1	1	0	23.3	21.21	73.76	0.38	9.02	0.12	0.22	6	1	PPOS	1800	6	7	749.6	9.05	0.27	1	1	0	0					0	0
2019090117	46	48	1	1	4	2	2	22.04	11.64	41	0.72	3.78	0.39	0.3	4	2	Mild stimulation protocol	1350	8	8	194.2	12.87	0.24	1	2	1	1	1	1			0	1
2019090378	37	35	0	3	0	0	0	22.1	24.94	5	0.05	10.6	0.14	0.49	1	6	Follicular phase long-acting protocol	4800	16	12	1607	0.46	1.02	6	2	2	1	1	1	3	1	0	1
2019090382	42	44	0	14	0	0	0	25.7	17.28	56.25	0.16	0.27	0.33	0.96	0.5	5	Follicular phase long-acting protocol	4212.5	14	9	2669	0.21	2.6	9	13	11	11	4	4	5	1	0	1
2019090418	29	31	0	3	0	0	0	24.4	16.05	285.5	0.2	2.75	0.49	0.27	9	0	Luteal phase short-acting long protocol	3300	11	13	842.9	1.18	0.46	3	3	3	1	1	1	3	1	0	1
2019090431	43	48	1	2	2	0	1	18.8	13.04	41.22	0.35	8.74	0.16	0.55	9	5	Follicular phase long-acting protocol	4625	16	11	982.5	0.18	1.08	4	5	4	3	3	3	3	2	0	1
2019090505	41	31	1	9	3	2	1	21	10.77	21.85	0.1	4.44	0.08	0.24	0.7	3	Luteal phase short-acting long protocol	4200	14	20	989.8	3.48	0.32	2	1	1	1	0	0			0	0
2019090665	40	42	1	13	1	1	0	18.6	11.92	51.8	0.55	12.68	0.26	0.9	5	4	Follicular phase long-acting protocol	6225	22	8	2572	1.31	1.99	2	4	3	2	2	2	3	2	0	1
2019090811	27	32	0	2	0	0	0	23.1	12.36	48.19	0.19	6.51	0.14	0.34	1.5	5	Follicular phase long-acting protocol	4800	16	14	4896	1.5	2.62	7	16	12	8	6	4	3	2	0	1
2019090939	41	40	0	3	0	0	0	25.9	10.05	640.9	0.26	1.88	0.25	0.41	11	0	GnRH antagonist protocol	3900	13	9	592.1	5.5	0.76	2	2	2	2	2	2	3	2	0	1
2019090950	21	25	0	1	0	0	0	22.7	12.43	778.7	0.69	0.86	0.24	0.49	7	6	Follicular phase long-acting protocol	4200	14	13	778.7	0.86	0.69	2	6	6	4	2	2	3	2	0	1
2019090956	35	36	1	4	3	1	2	23.8	11.1	19.03	0.17	4.97	0.17	0.89	0.7	6	Follicular phase long-acting protocol	3000	10	11	577	2.28	0.33	3	5	5	4	2	2	3	1	0	1
2019091167	29	35	0	3	0	0	0	19.5	10.36	21.29	0.13	3.8	0.14	1.05	9	5	Follicular phase long-acting protocol	4125	15	14	1500	2.28	0.72	2	3	1	0					0	0
2019091346	40	42	1	2	2	1	1	21.6	11.97	26.44	0.17	3.86	0.13	0.19	8	1	GnRH antagonist protocol	3300	11	11	946.7	3.33	0.39	2	3	2	3	1	1	3	1	0	1
2019091390	34	35	0	9	0	0	0	26.6	27.04	14.17	0.09	6.62	0.15	0.28	0.9	0	Mild stimulation protocol	750	5	8	569.5	4.07	0.41	1	1	1	1	1	1			0	1
2019091584	38	33	0	11	0	0	0	25	11.2	42.6	0.2	7.41	0.2	0.2	9	2	Follicular phase long-acting protocol	5700	19	12	424.7	0.6	0.21	2	2	2	1	1	1	3	1	0	1
2019091647	27	29	0	3	0	0	0	29.8	18.32	8.49	0.43	11.05	0.28	0.01	3	1	GnRH antagonist protocol	3600	12	9	183.4	19.2	0.42	1	1	1	1	1	1			0	1
2019100006	44	46	1	4	4	2	2	25.5	14.49	227.9	0.13	2.15	0.19	0.23	6	1	GnRH antagonist protocol	3000	10	10	988.2	2.03	0.47	4	3	3	2	2	2	3	1	0	1
2019100036	32	34	0	1	0	0	0	28	32.03	23.26	0.59	11.94	0.25	0.48	6	0	PPOS	3150	13	6	606.9	10.14	0.35	1	1	1	0					0	0
2019100040	44	47	1	1	2	1	1	28.9	13.72	145.2	0.1	3.24	0.14	0.13	0.4	3	GnRH antagonist protocol	2400	8	9	1134	4.52	0.29	3	3	2	2	1	1	3	1	0	1
2019100091	41	43	1	4	2	1	1	23.4	10.02	76.06	0.14	4.33	0.17	0.72	1.2	3	Follicular phase long-acting protocol	4200	14	14	896.6	0.9	0.48	3	3	3	3	3	2	3	2	0	1
2019100222	33	32	1	1	1	0	0	23.6	13.18	49.58	0.29	7.17	0.27	0.43	0.9	5	Follicular phase long-acting protocol	4800	16	13	1025	1.61	0.94	3	2	2	1	1	0			0	1
2019100282	35	34	1	9	0	0	0	23.3	10.99	30.21	0.9	3.02	0.33	0.67	9	6	Follicular phase long-acting protocol	5400	18	12	1817	1.7	1.09	4	8	7	7	4	4	3	2	1	1
2019100318	24	32	0	1	0	0	0	20.8	12.64	972	0.87	0.14	0.11	0.74	5	3	Follicular phase long-acting protocol	4650	16	15	1358	0.1	1.52	8	16	5	1	0	0			0	0
2019100337	42	43	1	1	1	1	0	26.3	23.81	20.95	0.1	10.7	0.32	0.08	12	1	GnRH antagonist protocol	2400	8	5	508.5	3.4	0.31	1	1	1	0					0	0
2019100387	40	37	1	9	1	1	0	22	20.14	12.3	0.21	9.35	0.18	0.64	1.5	0	Follicular phase long-acting protocol	3000	10	11	743.2	0.21	0.17	4	2	2	1	1	1	3	1	1	1
2019100416	44	44	0	1	0	0	0	22.3	10.84	24	0.4	3.79	0.11	0.59	0.7	3	Follicular phase long-acting protocol	3900	13	9	187.4	0.1	0.32	2	2	1	0					0	0
2019100470	33	32	0	3	0	0	0	20.8	64.61	47.15	2.1	38.59	0.35	0.01	3	1	PPOS	450	3	8	578.3	8.96	0.54	1	1	1	1	1	1			0	1
2019100514	46	47	1	1	2	1	1	27.3	17.79	13.85	0.06	8.78	0.17	0.05	0.5	1	PPOS	2850	13	6	363.3	15.52	0.37	1	1	1	1	1	1			0	1
2019100750	40	38	1	10	2	1	0	20.8	12.14	40.52	0.22	4.85	0.27	0.22	16	4	GnRH antagonist protocol	1500	5	8	418	11.33	0.22	1	1	1	0					0	0
2019100809	42	52	1	1	1	1	0	24.5	21.22	14.55	0.19	4.86	0.24	0.66	0.9	5	Follicular phase long-acting protocol	3600	12	10	554.3	0.78	0.76	3	4	4	2	1	1	3	1	0	1
2019100923	39	38	1	1	1	0	1	20.2	11.92	42.76	0.08	4.66	0.06	0.69	9	5	Follicular phase long-acting protocol	3900	13	10	481.9	0.5	1.14	2	3	2	1	0	0			0	0
2019101031	27	29	1	4	1	0	1	22.3	14.19	94.88	0.28	27.36	0.31	0.3	6	5	Mild stimulation protocol	300	3	8	157	12.83	0.45	1	1	1	1	1	1			0	1
2019101166	47	47	1	6	3	1	2	24	11.04	18.84	0.41	4.56	0.05	0.32	5	6	GnRH antagonist protocol	2400	8	11	467.3	3.05	0.25	1	1	1	1	1	1			0	1
2019101237	40	42	1	9	1	1	0	23.9	13.59	757.1	0.28	2.8	0.05	0.26	1	3	Follicular phase long-acting protocol	5400	18	14	757.1	2.8	0.28	2	2	2	1	0	0			0	0
2019101251	36	33	1	3	2	0	0	22	10.39	16.54	0.37	5.49	0.38	0.92	7	5	Follicular phase long-acting protocol	3950	14	15	1092	0.1	0.51	4	8	3	4	3	1			0	1
2019101317	46	50	1	4	0	0	0	25.4	10.5	73.2	0.46	4.76	0.18	0.3	9	0	PPOS	3300	12	7	564.2	3.97	0.19	2	3	3	2	1	1			0	1
2019101332	39	39	1	2	2	1	1	27.7	18.35	163.5	0.15	3.12	0.29	0.43	7	5	Luteal phase short-acting long protocol	3600	12	16	1191	2.28	0.56	4	4	4	3	1	1	3	1	0	1
2019101433	38	41	1	5	1	1	0	23.5	10.2	26.27	0.11	4.08	0.15	0.77	0.9	4	Follicular phase long-acting protocol	4500	15	14	963.3	0.67	0.83	5	7	6	6	2	2	3	1	1	1
2019101553	42	40	1	1	1	1	0	21.2	13.35	54.95	0.9	3.06	0.08	0.24	9	4	Follicular phase long-acting protocol	4800	16	10	745	1.54	0.59	3	2	2	0	0	0			0	0
2019101580	43	40	1	2	3	1	2	20.2	35.01	367.11	1.35	35.88	0.19	0.03	0.8	1	PPOS	2475	11	7	1611	0.78	0.31	4	3	3	3	2	2			0	1
2019101601	42	44	1	1	2	2	0	27.1	10.96	21.46	0.25	5.46	0.34	0.56	11	5	Follicular phase long-acting protocol	4300	14	14	1183	0.87	0.66	3	5	3	2	2	1	3	2	0	1
2019101661	39	44	1	3	3	1	2	19.7	10.24	54.38	0.81	2.77	0.31	0.9	1.3	6	Follicular phase long-acting protocol	3675	14	12	1387	0.82	0.36	4	4	3	2	2	1	3	2	0	1
2019101754	34	37	1	3	1	0	1	21.5	21.52	46.69	0.31	7.36	0.29	0.3	7	6	GnRH antagonist protocol	2100	7	8	890.7	2.3	0.62	1	1	1	1	1	1			0	1
2019101812	32	31	0	6	0	0	0	22.9	11.17	48.74	0.05	4.36	0.15	0.81	0.3	4	Follicular phase long-acting protocol	4200	14	8	1633	2.53	0.42	3	2	1	2	1	0			0	1
2019110007	36	34	1	4	2	2	0	22	14.16	34.11	0.15	5.39	0.08	0.21	0.5	6	Follicular phase long-acting protocol	5100	17	9	1091	12.72	1.69	4	5	2	0					0	0
2019110072	26	30	1	5	1	0	1	21.3	15.25	36.14	0.48	4.43	0.19	0.56	1.3	4	Follicular phase long-acting protocol	3600	12	12	445	9.21	0.77	2	2	2	2	2	1	3	2	0	1
2019110129	40	40	1	2	1	0	1	22.1	19.2	25.55	0.2	9.98	0.34	0.25	0.6	5	Luteal phase short-acting long protocol	5325	20	10	1172	4.69	0.32	2	4	4	3	2	1			0	1
2019110154	31	34	1	1	2	0	0	23.9	10.1	9.34	0.4	6.29	0.13	0.55	0.8	3	Follicular phase long-acting protocol	4800	16	11	1348	0.88	1.32	6	12	9	7	5	5	5	1	0	1
2019110179	37	38	1	2	1	1	0	23.4	11.84	26.99	0.31	4.28	0.05	0.29	0.6	4	PPOS	2100	8	7	474.4	2.05	0.4	2	2	2	1	1	1			0	1
2019110212	23	27	1	2	2	0	1	20	23.32	25.88	0.11	9.37	0.19	0.09	0.7	1	GnRH antagonist protocol	2400	8	9	349.4	10.42	0.23	1	1	1	1	0	0			0	0
2019110218	36	35	1	2	2	1	1	23	17.7	12.18	0.27	6.53	0.18	0.33	11	1	PPOS	1200	8	6	337.1	3.99	0.35	1	1	1	1	1	1			0	1
2019110322	29	31	0	10	0	0	0	28.4	11.2	18.19	0.14	4.34	0.14	0.26	10	2	GnRH antagonist protocol	2700	9	11	612.8	1.56	0.08	1	3	2	1	1	1			0	1
2019110513	36	36	0	7	0	0	0	19.5	45.07	121.9	0.21	31.09	0.27	0.01	7	1	GnRH antagonist protocol	2475	11	8	385.4	10.46	0.06	1	1	1	1	1	1			1	1
2019110708	37	34	1	2	1	0	1	20.7	20.35	46.03	0.59	10.85	0.14	0.86	0.6	6	PPOS	2400	8	7	1491	4.87	3.85	3	1	1	1	1	1			0	1
2019110893	30	30	0	6	0	0	0	19.1	38.31	58.4	0.31	8.9	0.12	0.06	2	1	Mild stimulation protocol	1350	9	8	548.6	7.22	0.31	1	1	0	0					0	0
2019111083	28	29	0	1	0	0	0	25.3	18.03	12.82	0.16	12.29	0.08	0.02	5.5	0	PPOS	2700	9	7	578.7	6.35	0.35	1	1	0	1	1	1			0	1
2019111124	37	41	0	1	0	0	0	26	12.52	55.43	0.18	5.7	0.25	0.58	0.9	6	Follicular phase long-acting protocol	3575	12	12	3575	2.01	2.04	7	5	3	2	1	1	3	1	0	1
2019111129	40	41	1	11	1	1	0	23.4	14.49	60.57	0.32	8.83	0.15	0.45	11	3	GnRH antagonist protocol	7200	24	10	1747	3.57	0.55	3	4	3	3	3	3			0	1
2019111168	40	48	1	7	2	1	1	25.4	12.89	16	0.28	5.99	0.14	0.55	0.7	5	Follicular phase long-acting protocol	4187.5	14	8	1303	0.67	1.1	5	4	4	3	1	1	3	1	0	1
2019111199	37	31	0	2	1	1	0	21.6	23.7	12.93	0.19	7.57	0.2	0.39	0.3	3	Luteal phase short-acting long protocol	6075	18	7	1716	0.74	0.61	3	4	3	3	3	3	3	3	0	1
2019111271	37	37	0	4	1	0	1	22	12.8	21.77	0.13	5.58	0.23	0.41	1	5	Luteal phase short-acting long protocol	3600	12	18	925	1.84	0.05	2	1	1	0	0	0			0	0
2019111300	43	41	1	2	3	1	2	25	15.23	25.63	0.21	4.47	0.04	0.38	0.3	1	GnRH antagonist protocol	3000	10	7	576.7	10.39	0.17	1	1	1	1	0	0			0	0
2019111504	41	40	1	20	1	1	0	24.9	18.55	104.7	0.19	3.19	0.22	0.53	9	3	Follicular phase long-acting protocol	3900	13	10	562.9	0.93	0.05	1	3	2	2	2	2	3	2	0	1
2019111699	30	31	0	4	0	0	0	21.6	14.33	52.24	0.14	4.56	0.41	0.58	0.8	3	GnRH antagonist protocol	2400	8	10	1690	0.41	0.61	4	5	5	1	1	0			0	1
2019111703	43	43	1	19	1	0	1	20.9	19.13	11.36	0.29	9.6	0.2	0.19	0.5	2	Follicular phase long-acting protocol	4500	15	10	447.4	2.07	0.05	1	1	1	1	0	0			1	0
2019120017	46	39	1	3	1	0	1	26.8	10.19	46.21	0.4	4.94	0.13	0.52	0.6	5	Luteal phase short-acting long protocol	4200	14	13	985.7	2.56	0.56	3	3	3	2	1	1	3	1	0	1
2019120087	37	36	1	3	3	0	1	24.7	11.79	20.46	0.22	8.36	0.35	0.63	0.5	4	Follicular phase long-acting protocol	3600	12	8	512.6	2.32	0.38	1	2	1	0	0	0			0	0
2019120089	28	28	1	1	1	0	1	23	37.5	35	0.52	12.18	0.23	0.02	0.3	2	PPOS	2700	9	8	335.8	3.91	0.25	1	1	1	1	1	1			0	1
2019120416	42	46	1	2	1	0	0	25.8	12.86	12.86	0.11	6.04	0.29	0.67	8	5	GnRH antagonist protocol	3000	10	13	652.8	6.76	0.05	2	2	2	2	2	2			0	1
2019120431	31	30	0	6	0	0	0	22.9	10.01	51.88	0.09	5.08	0.15	0.52	9	3	GnRH antagonist protocol	2400	8	9	339.7	15.42	0.25	1	1	0	0					0	0
2019120527	32	32	1	1	1	0	0	31.6	12.74	41.04	0.47	3.1	0.08	0.16	0.6	4	GnRH antagonist protocol	3600	12	9	274.3	9.11	0.07	1	1	1	1	1	1	3	1	0	1
2019120541	33	30	1	3	3	2	0	21.8	15.54	13.57	0.23	5.77	0.19	0.11	6	4	Follicular phase long-acting protocol	5100	17	11	322.6	2.3	0.28	3	1	1	0	0	0			0	0
2019120617	29	29	1	2	2	0	0	21.6	36.84	104.7	0.27	12.89	0.34	0.1	0.8	6	Mild stimulation protocol	150	1	8	308.6	7.47	0.34	1	1	1	0	0	0			0	0
2019120968	33	35	0	1	0	0	0	18.4	26.31	60.85	0.1	6.52	0.05	0.11	1	0	Natural cycle	0	0	8	190.8	3.4	0.09	0	1	0	0					0	0
2019121014	35	36	0	5	0	0	0	21.9	27	1598	0.68	2.9	0.19	0.32	10	2	Follicular phase long-acting protocol	3650	13	11	1012	1.63	0.75	3	4	2	1	1	1	3	1	0	1
2019121047	32	31	1	8	3	1	2	22.9	22.1	268.5	0.23	0.66	0.18	0.3	13	4	GnRH antagonist protocol	3300	11	14	1833	3.44	1.31	4	5	4	1	0	0			0	0
2019121069	41	42	1	13	3	1	2	22.9	10.67	1144	0.96	1.34	0.15	0.74	7	6	Follicular phase long-acting protocol	5100	17	12	1950	0.91	1.14	4	4	4	3	3	3	3	2	0	1
2019121721	43	42	1	2	1	1	0	18.8	11.93	976	0.67	11.51	0.06	0.27	9	5	GnRH antagonist protocol	2400	8	12	1026	20.47	1.64	2	1	0	0					0	0
2020010216	26	26	0	3	0	0	0	27.7	40.71	13.93	0.29	37.31	0.36	0.01	3	2	PPOS	1725	10	8	352.3	8.6	0.23	1	1	1	1	1	1			0	1
2020010307	38	40	1	5	2	0	1	23.7	11.99	13.43	0.44	4.87	0.19	0.34	6	3	Luteal phase short-acting long protocol	3000	10	13	1064	1.88	0.63	5	5	2	2	2	2	3	2	0	1
2020010480	41	35	1	3	2	1	1	26.8	11.04	6.46	0.12	5.31	0.03	0.91	0.4	5	Follicular phase long-acting protocol	3600	12	14	1453	1.05	0.68	3	5	5	3	3	3	3	2	1	1
2020030199	39	37	0	2	0	0	0	32.4	11.28	32.24	0.23	4.54	0.21	0.16	0.6	2	GnRH antagonist protocol	3600	12	11	816.6	11.63	0.56	4	1	1	1	1	1	3	1	0	1
2020030232	35	35	0	1	0	0	0	23.3	16.87	20.17	0.61	8.45	0.2	0.42	8	4	Luteal phase short-acting long protocol	3600	12	12	1431	1.6	0.49	5	4	4	4	3	3	3	2	0	1
2020030245	43	40	1	3	3	2	1	29.3	13.93	35.02	0.07	5.3	0.25	0.94	0.2	1	GnRH antagonist protocol	3300	11	10	739	6.63	0.34	1	2	2	2	1	1			0	1
2020030278	28	31	0	1	0	0	0	20.4	22.53	23.08	0.54	10.42	0.14	0.56	13	4	GnRH antagonist protocol	3000	11	15	1330	2.48	1.08	3	6	1	0	0	0			0	0
2020030420	34	25	1	1	4	1	1	22	17.97	409.1	0.12	5.49	0.15	0.54	0.6	4	Luteal phase short-acting long protocol	3000	10	14	548.8	3.23	0.07	1	2	2	2	2	2	3	2	0	1
2020030431	37	41	0	9	0	0	0	20.7	18.11	81.16	0.12	6.53	0.23	0.16	1	0	GnRH antagonist protocol	5100	17	14	725.3	4.51	0.33	2	1	1	1	1	1			0	1
2020030584	40	43	1	10	2	1	1	19.9	15.22	5	0.29	7.75	0.18	0.33	1	2	GnRH antagonist protocol	3000	10	15	269.5	45.02	0.81	1	1	1	0	0	0			0	0
2020030724	33	34	0	3	0	0	0	22.6	13.25	5	0.18	5.43	0.05	0.68	12	6	Follicular phase long-acting protocol	4500	15	12	1470	1.57	1.29	6	5	5	5	3	3	3	2	0	1
2020030821	38	38	0	15	0	0	0	32.1	10.04	20.64	0.21	6.08	0.23	0.92	0.6	6	Follicular phase long-acting protocol	3312.5	11	16	1104	0.79	0.18	3	5	2	2	2	2	3	2	1	1
2020030839	27	29	0	1	3	0	1	18.8	12.54	30	0.24	5.3	0.16	0.61	0.5	4	Follicular phase long-acting protocol	3225	12	11	1585	1.03	0.99	4	7	7	4	3	3	3	2	0	1
2020040535	31	30	0	6	0	0	0	20.7	13.32	26.56	0.43	2.22	0.17	0.66	6	4	GnRH antagonist protocol	3000	10	8	864.9	3.96	0.28	3	4	4	4	3	3			0	1
2020041635	40	37	1	3	2	1	1	19.2	16.58	83.72	0.28	8.48	0.1	0.49	1	3	Luteal phase short-acting long protocol	4200	14	15	2155	2.88	0.81	5	3	3	2	2	1	3	2	0	1
2020041659	31	29	0	2	0	0	0	18	11.67	36.58	0.34	5.45	0.31	0.86	0.8	6	Luteal phase short-acting long protocol	5250	18	11	1372	0.52	0.79	4	4	4	2	2	2	3	2	0	1
2020041754	44	41	1	10	2	1	1	18.8	25.61	48.83	0.39	9.32	0.15	0.15	0.3	0	PPOS	3900	13	6	918.9	7.83	0.8	1	1	1	1	1	1			1	1
2020041860	43	45	0	1	0	0	0	28.6	14.32	33.57	0.25	5.65	0.24	0.15	0.6	0	GnRH antagonist protocol	1500	5	9	368.7	1.66	0.32	1	2	1	1	1	0			0	1
2020050028	43	46	1	2	2	1	1	22.8	25.53	6.89	0.27	8.36	0.17	0.03	0.8	0	GnRH antagonist protocol	2100	7	7	253.7	15.84	0.05	1	1	1	0	0	0			0	0
2020050076	25	31	0	8	0	0	0	19.9	13.6	15.66	0.39	8.84	0.18	0.42	1.3	4	Follicular phase long-acting protocol	4500	15	15	1640	0.32	1.29	4	3	3	2	1	1	3	2	0	1
2020050081	29	29	1	3	1	1	0	22.6	11.99	39.36	0.3	3.52	0.18	1.05	1.2	5	Follicular phase long-acting protocol	4500	15	16	1071	0.54	0.74	2	4	0	0	0	0			0	0
2020050111	43	42	1	3	2	1	1	21.2	11.21	52.14	0.33	6.64	0.15	0.12	1.2	0	GnRH antagonist protocol	1800	6	10	753.7	11.56	0.4	2	1	1	1	1	1			0	1
2020050367	33	33	0	5	0	0	0	20.7	19.3	5	0.16	3.38	0.21	0.36	7	5	Mild stimulation protocol	1200	8	10	369.6	15.78	1.1	1	5	4	2	1	1			0	1
2020050371	35	36	1	1	2	1	1	20.6	12.99	92	0.75	5.99	0.24	0.69	0.7	3	Luteal phase short-acting long protocol	4800	16	15	2784	1.98	0.58	5	4	4	3	2	2	3	1	0	1
2020050554	32	35	0	11	0	0	0	21.9	14.39	18.27	0.8	8.21	0.05	0.61	1	4	GnRH antagonist protocol	4200	14	14	1228	9.01	0.72	2	2	2	2	2	1	3	2	0	1
2020050955	43	34	1	4	2	1	0	21.7	11.8	129	0.27	25.33	0.13	0.04	4	4	Natural cycle	0	0	6	541.5	6.2	0.42	1	1	1	0	0	0			0	0
2020051364	29	29	0	2	0	0	0	22.5	19.31	51.75	0.2	7.63	0.33	0.28	0.6	2	Luteal phase short-acting long protocol	3275	11	14	1163	4.26	1.01	3	3	3	3	3	3	3	2	1	1
2020051524	35	32	1	1	1	0	1	21.8	12.18	50.45	0.46	5.37	0.14	0.91	0.5	0	Follicular phase long-acting protocol	3575	12	8	1369	2.31	0.86	3	6	5	4	4	4	3	2	0	1
2020051584	31	28	0	1	0	0	0	22.6	11.37	51.07	2.11	9.36	0.32	0.83	0.9	4	Follicular phase long-acting protocol	4500	15	10	1068	1.7	0.35	5	5	5	4	4	3	3	2	0	1
2020051703	32	30	1	1	3	1	1	24.2	14.96	16.17	0.19	6.97	0.06	0.51	4	4	GnRH antagonist protocol	3000	10	9	782.6	5.51	0.3	2	2	2	1	1	1	3	1	0	1
2020051761	31	30	0	3	0	0	0	19.1	16.78	28.22	0.23	7.17	0.3	0.72	13	5	Follicular phase long-acting protocol	3300	11	14	599.2	1.37	0.53	2	2	1	1	1	1	3	1	0	1

## Sheet: Sheet3
KEYCOD	age	age2	infertility type	years of infertility	No.of previous pregnancy	No.of previous delivery	No.of previous abortion	BMI	FSH	E2	P	LH	T	AMH	basal endometrial thickness	AFC	Stimulation protocol	Total amount of Gn (IU)	Duration of stimulation(d)	Endometrial thickness on HCG (mm)	E2 on HCG	LH on HCG	P on HCG	No. of ≧14mm oocytes	Total oocytes retrieved	MII	2PN	No. of transferrable embryo	No. of good-quality embryos	Embryo stage	No. of embryo transferred	Type of ART（IVF:0,ICSI:1）	clinical pregnancy	type of pregnancy	abortion
2016050027	38	38	0	16	0	0	0	22.31	11.09	22.9	0.79	6.77	0.29	0.9	8	6	3	3450	12	13	1695	2.39	0.2	5	7	5	5	3	3	3	3	0	0
2016051383	47	46	1	1	1	1	0	26.12	13.69	35.38	0.73	4.89	0.19	0.04	0	4	3	3000	10	10	606.3	5.54	0.85	1	1	1	1	1	1	3	1	0	0
2016051693	28	33	0	6	0	0	0	19.9	11.28	52.24	0.85	7.66	0.34	0.83	2	4	2	3200	14	9	2993	2.77	1.44	7	5	4	2	2	2	3	2	0	1	uterus
2016051843	36	37	0	12	0	0	0	21.5	10.02	25.39	0.8	6.42	0.13	0.82	9	3	2	4150	14	10	999.7	1.24	11.76	6	4	2	1	1	1	3	1	0	0
2016051919	26	30	1	1	3	0	1	19.7	10.56	18.29	0.42	4	0.19	0.63	6	5	2	3525	13	12	1493	4.3	0.24	4	9	7	5	5	5	3	2	0	1	uterus
2016052155	40	40	0	16	0	0	0	31.2	15.6	16.85	0.27	5.47	0.18	0.15	7	3	2	3600	12	10	440.5	0.34	0.07	1	1	1	1	1	1	3	1	0	0
2016060709	37	37	1	14	1	0	1	21	11.65	42.19	0.67	4.6	0.19	1.03	3	6	2	5100	17	10	2754	0.8	1.13	5	5	5	3	3	2	3	2	1	1	uterus
2016060935	36	44	1	6	2	0	1	22.9	16.78	40.74	0.66	6.69	0.2	0.33	0	6	2	6300	21	7	1359	1.66	0.81	3	4	2	1	1	1	3	2	0	0
2016061647	36	39	1	7	1	1	0	23.4	15.59	61.23	0.17	6.1	0.04	0.19	10	3	3	4200	14	11	1176	12.9	0.53	3	3	2	3	2	1	3	2	0	0
2016061770	37	40	0	4	0	0	0	26.4	11.13	67.08	0.85	5.36	0.47	0.5	4	6	2	4500	15	11	1014	0.81	0.5	2	4	4	2	2	2	3	2	0	1	uterus
2016070189	42	45	1	10	1	1	0	22.9	14.45	21.9	0.53	3.9	0.16	0.08	16	2	3	2700	9	14	626.4	5.01	0.38	1	1	1	1	1	1	3	1	0	0
2016070277	29	28	0	3	0	0	0	20.3	12.88	15.19	0.42	2.76	0.23	0.24	4	1	5	2175	9	8	1360	1.25	0.96	4	2	1	1	1	1	3	1	0	0
2016070371	28	23	0	5	0	0	0	18.6	13.94	31.12	1	4.73	0.36	0.08	8	3	2	4500	15	13	375.3	0.56	0.43	1	1	1	1	1	1	3	1	0	0
2016070651	32	34	0	2	0	0	0	20.6	18.16	12.93	0.24	2.63	0.06	0.46	8	3	5	3300	11	11	775.1	2.72	0.13	2	2	1	1	1	1	3	1	1	0
2016070845	38	35	1	8	4	0	1	22.9	15.96	38.04	0.4	5.78	0.08	0.74	7	3	2	5100	17	8	943.8	0.61	0.25	1	2	2	2	2	2	3	2	0	0
2016070903	32	33	1	4	2	1	1	23.05	12.45	13.51	0.18	2.98	0.05	0.26	5	4	5	1200	9	15	770.2	1.23	0.21	3	2	2	2	2	2	3	2	0	1	uterus
2016070974	44	38	1	2	1	0	1	24.14	10.31	49.14	0.76	3.81	0.19	0.89	4	4	5	3900	14	8	4245	1.83	0.91	7	5	3	3	1	1	2	1	0	0
2016071492	36	46	1	1	2	0	2	20.2	10.99	40.41	0.59	5.66	0.22	0.37	5	4	2	3975	15	11	1921	0.69	0.56	7	9	9	9	5	5	3	2	0	1	uterus
2016071609	42	43	0	1	4	2	2	23.44	11.14	31.25	0.44	4.49	0.41	0.48	5	4	5	2700	10	15	1239	4.07	0.29	3	3	2	2	2	2	3	2	0	0
2016071927	46	44	1	3	2	2	0	18.8	15.43	68.83	0.48	6.5	0.21	0.37	6	2	3	2400	8	7	520.9	20.21	0.45	0	1	1	1	1	1	3	1	0	0
2016080259	37	38	1	5	1	1	0	23.6	10.13	37.6	0.58	3.6	0.29	0.42	8	5	5	3000	10	11	1444	2.49	0.36	2	4	3	2	2	1	3	2	0	0
2016080260	40	48	1	12	1	1	0	19	10.27	40.93	0.76	4.79	0.19	0.16	10	2	3	2100	7	10	458.4	4.79	0.63	2	3	2	2	2	0	3	2	0	0
2016080882	39	42	1	1	3	1	2	23.4	16.16	20.79	0.48	6.03	0.26	0.1	10	2	3	4500	15	14	1307	4.04	0.64	3	2	2	2	2	2	3	2	0	1	uterus
2016080926	44	46	1	1	2	1	1	23.2	16.52	24.24	0.56	6.87	0.1	0.47	5	1	5	3900	13	6	762.3	3.63	0.65	2	1	1	1	1	1	3	1	0	1	uterus	√
2016080944	47	45	1	1	3	2	1	22.6	19.19	22.03	0.6	9.61	0.46	0.2	8	3	3	2400	8	11	926.8	7.44	0.49	2	3	2	1	1	1	3	1	0	0
2016080947	41	37	1	3	1	1	0	24.2	11.83	41.6	0.82	4.97	0.35	0.91	7	3	5	3000	10	12	1232	2.48	0.71	2	4	4	4	4	4	3	2	0	0
2016081011	34	35	1	7	2	1	0	19.4	14.46	30.84	0.82	6.28	0.16	0.99	7	4	2	5850	20	14	2568	1.92	0.71	5	4	4	4	2	1	3	2	0	0
2016081054	43	43	1	2	1	1	0	27.5	12.97	41.12	0.35	6.29	0.23	0.62	8	3	2	4200	14	8	665	0.75	0.21	2	2	2	2	2	2	3	2	0	1	uterus	√
2016081088	39	44	0	11	0	0	0	21	14.81	33.76	0.57	5.04	0.09	0.47	3	1	3	2700	9	8	1167	3.44	1.37	2	3	3	2	2	1	3	2	0	0
2016081094	39	50	1	2	2	1	1	20.3	11.84	124.1	0.48	12.56	0.15	0.14	2	2	5	3150	9	9	1284	1.02	0.82	3	3	3	3	2	2	3	2	0	0
2016081124	41	37	1	5	0	0	0	23.7	16.75	31.46	0.37	9.19	0.21	0.11	7	0	5	4200	14	13	1428	2.69	0.25	3	1	1	1	1	1	3	1	0	0
2016081229	40	38	0	10	0	0	0	20.6	10.92	50.83	0.33	4.74	0.08	1.01	6	6	2	3300	11	12	1267	0.87	0.11	4	4	3	1	1	1	3	1	0	0
2016081268	44	43	1	7	1	1	0	23.7	13.36	27.33	0.4	5.47	0.25	0.28	7	2	5	4800	16	14	857	1.76	0.11	2	1	1	1	1	1	3	1	0	0
2016081287	29	29	0	2	0	0	0	21.3	11.71	35.76	0.63	6.03	0.33	0.96	5	6	2	2025	13	13	1747	0.46	0.91	4	10	10	5	4	4	3	2	0	0
2016081947	34	32	0	5	0	0	0	22.89	14.97	41.16	0.55	5.6	0.18	0.14	12	5	5	2125	10	10	2248	2.08	1.13	4	3	3	2	2	2	3	1	1	1	uterus
2016082035	45	42	1	1	2	1	1	23	11.1	44.78	0.62	6.53	0.17	0.63	7	1	3	2700	9	9	1135	3.07	0.78	2	4	3	2	2	1	3	2	0	1	uterus
2016090003	44	45	1	10	2	1	1	23.44	11.93	23.7	0.41	4.55	0.18	1.08	5	5	5	4125	15	10	3438	2.69	1.19	5	2	2	2	1	1	3	2	1	0
2016090093	41	52	1	5	3	1	2	21.8	12.25	5	0.47	8.17	0.09	0.57	5	2	5	3600	12	7	454.8	1.63	0.21	1	2	1	1	1	1	3	1	0	1	uterus
2016090354	40	40	1	18	2	1	0	20.7	13.69	15.22	0.62	2.85	0.12	0.16	11	4	5	3450	12	14	927.8	3.85	0.55	2	2	2	1	1	1	3	1	0	0
2016090370	36	40	1	4	2	1	0	22.8	13.28	35.02	0.5	3.26	0.29	0.74	5	5	2	5100	17	12	812.7	0.61	0.08	2	2	1	1	1	1	3	1	0	0
2016090561	36	38	1	1	5	2	1	22.49	11.92	20.86	0.45	4.76	0.04	1.06	7	4	5	5175	16	14	2248	0.96	0.41	5	5	1	1	1	1	2	1	0	0
2016090928	39	44	1	2	3	1	2	24.6	12.05	10.5	0.21	5.42	0.13	0.91	7	6	2	4250	15	11	1992	0.61	0.11	8	3	3	2	2	1	3	2	0	1	uterus
2016091340	27	38	0	5	0	0	0	18	21.09	44.5	0.86	6.67	0.42	0.66	8	2	2	3000	12	11	1687	1.69	1.12	3	7	6	5	2	1	3	2	0	0
2016091349	37	40	1	5	2	1	1	23.94	14.5	5	0.25	2.99	0.15	0.32	11	3	5	6225	19	9	2068	1.15	0.68	4	4	3	3	1	1	3	1	0	1	uterus	√
2016091426	40	45	0	1	0	0	0	21.5	26.01	15.87	0.46	6.39	0.3	0.09	3	2	5	5700	19	9	573	5.9	0.69	1	1	1	1	1	1	3	1	0	0
2016091439	44	50	1	1	1	1	0	21.6	17.68	28.12	0.33	6.62	0.06	0.03	3	3	2	4800	16	13	713.4	0.15	0.23	2	3	2	2	2	2	3	2	0	0
2016091603	34	36	1	2	1	0	1	22.6	12.77	22.32	0.6	5.57	0.22	0.5	7	2	3	2100	7	6	468.2	1.42	0.43	1	3	3	3	2	2	3	2	0	1	uterus
2016091760	49	49	1	1	2	2	0	24.8	10.21	23.91	0.52	4.52	0.23	0.47	6	3	3	3450	12	14	1061	1.14	0.69	3	4	4	3	2	1	3	2	1	0
2016100114	37	40	1	1	2	1	1	24.8	15.3	22.61	0.53	15.3	0.18	0.35	7	3	2	4200	14	14	1123	0.46	0.16	2	5	5	4	1	0	5	1	0	0
2016100136	43	43	1	4	2	0	2	21.5	12.91	11.19	0.42	4.77	0.13	0.31	12	3	5	3900	13	17	779.2	2.53	0.28	2	2	2	2	2	2	3	2	1	0
2016100384	37	39	1	3	2	0	1	26.81	12.52	5	0.49	6.73	0.03	0.71	7	5	2	5100	18	8	747.7	3.66	0.26	2	1	1	1	1	1	3	1	0	0
2016100537	42	41	1	8	3	1	2	21	10.56	8.2	0.36	5.34	0.11	0.81	7	4	2	4050	14	13	689.4	0.1	0.17	3	4	3	3	2	1	3	2	1	0
2016101327	37	36	0	12	0	0	0	25.8	10.26	28.1	0.52	5.11	0.08	0.63	6	3	2	4500	15	13	456	2.83	0.17	2	2	2	2	2	2	3	2	0	1	uterus
2016101404	42	45	1	2	2	0	2	18.26	13.4	5	0.07	1.78	0.19	0.76	5	4	3	2400	8	9	1163	2.61	0.6	2	1	1	1	1	1	2	1	0	0
2016101711	44	48	1	2	3	1	0	24.8	14.31	21.67	0.4	7.02	0.13	0.4	10	3	3	3900	13	12	1286	0.86	0.13	3	3	3	2	1	1	3	1	0	0
2016101773	36	39	1	4	1	1	0	22.8	12.89	63.95	0.66	7.46	0.19	0.18	4	3	5	3000	10	7	2026	3.8	0.82	5	4	4	4	4	4	3	2	0	0
2016101800	35	37	1	2	2	1	0	22.8	14.59	37.34	0.51	6.2	0.18	0.18	3	4	2	3600	12	7	269.6	8.47	0.19	1	1	1	1	1	1	3	1	0	0
2016101976	37	36	1	3	4	1	2	23.4	12.31	22.87	0.18	4.43	0.13	0.95	4	5	2	4500	15	8	4087	3.98	0.61	7	10	6	6	5	5	3	2	0	1	uterus
2016101992	42	38	0	1	0	0	0	21.23	10.33	12.9	0.48	5.07	0.08	0.25	8	1	3	3900	13	10.5	1438	2.14	0.99	3	2	1	1	1	1	2	1	0	0
2016110048	38	36	1	14	3	2	1	24.5	13.89	30.92	0.48	4.04	0.21	0.36	5	4	2	3900	13	11	878	0.62	10.25	7	7	7	5	5	5	3	2	1	0
2016110270	41	41	1	10	3	2	1	25.4	11.58	20.49	0.3	3.09	0.2	0.35	6	4	2	5100	17	11	807.4	0.71	0.03	4	5	4	2	2	1	3	2	1	0
2016110448	43	50	1	1	1	1	0	17.2	11.88	24.18	0.32	4.83	0.11	0.68	4	6	2	4500	15	6	1555	0.31	0.36	2	4	4	4	3	2	3	2	0	1	uterus
2016110509	33	36	1	3	3	1	1	25	10.9	5.34	0.58	5.34	0.16	1.06	8	6	5	1650	12	11	4627	2.45	0.86	9	10	9	9	6	6	3	2	0	0
2016110570	39	41	0	10	0	0	0	20.03	12.79	3.54	0.22	3.72	0.04	0.18	6	3	5	2250	9	11	563.2	1.42	0.37	1	1	1	1	1	1	2	1	0	0
2016110602	37	38	1	2	1	1	0	22.6	11.6	22.59	0.73	4.73	0.08	0.44	4	6	2	5400	18	10	620.8	0.73	0.1	2	2	2	1	1	1	3	1	0	1	uterus
2016110813	39	41	1	5	1	1	0	27.5	11.16	21.63	0.57	6.85	0.19	0.43	10	6	5	3300	11	15	802.3	4.1	0.45	2	2	2	2	2	2	3	2	0	0
2016111220	41	42	1	6	1	0	0	19.72	20.84	40.87	0.65	8.52	0.2	0.39	7	2	5	6300	21	11	487.5	3.74	0.19	1	1	1	1	1	1	3	1	0	0
2016111327	30	32	1	11	3	1	1	22.7	11.09	8.66	0.28	4.48	0.07	0.38	8	0	5	1650	12	10	2213	1.97	0.69	8	4	1	1	1	0	2	1	0	0
2016111378	40	43	1	14	2	0	1	22.58	12.58	29.97	0.17	6.33	0.04	0.42	7	3	5	4350	16	12	2765	2.35	1.06	7	6	4	4	3	2	3	3	0	0
2016111384	29	27	0	5	0	0	0	22.5	10.16	40.82	0.35	6.4	0.18	0.7	6	6	2	4850	17	14	4443	0.9	0.93	11	14	11	9	6	6	3	2	0	0
2016111396	28	28	0	5	0	0	0	20.96	18.97	28.46	1.1	6.45	0.63	0.11	12	4	3	4800	16	7	895.6	8.43	0.19	1	1	1	1	1	1	3	1	0	0
2016111451	35	37	1	1	1	0	1	23	12.27	23.35	0.65	5.03	0.33	0.81	6	5	2	3300	11	11	1387	0.51	0.7	6	8	7	6	6	6	3	2	0	0
2016111496	36	40	1	3	4	1	2	21.3	10.37	64.68	0.15	2.15	0.08	0.62	8	6	2	3650	13	7	1681	4	0.37	2	3	2	2	1	1	3	1	0	0
2016111542	29	35	0	1	0	0	0	19.7	16.51	22.21	0.64	6.4	0.14	0.34	11	2	2	3900	13	13	2236	1.96	1.24	5	6	5	5	4	3	3	2	0	1	uterus
2016111607	48	46	1	6	1	1	0	25.71	10.37	25.69	0.5	4.68	0.25	0.22	4	2	5	3900	13	8	884.8	1.16	0.09	2	2	1	2	2	2	3	2	0	0
2016120264	44	42	1	1	1	1	0	23	11.95	38.77	0.31	3.81	0.14	0.28	8	1	2	4200	14	11	1750	2.12	0.47	2	2	2	2	2	1	3	2	0	0
2016120511	37	36	1	2	2	1	1	21.6	14.56	5	0.15	5.46	0.03	0.44	13	6	5	3450	12	13	1465	2.09	0.23	3	3	2	2	2	2	3	2	0	1	uterus	√
2016120568	33	34	1	2	1	0	1	24.22	26.56	347.5	0.59	18.22	0.07	0.22	7	3	5	3675	15	7	1305	0.58	9.14	6	4	2	2	2	2	3	2	0	0
2016120594	33	34	1	6	1	1	0	20.7	43.89	8.75	0.61	11.88	0.07	0.08	3	0	5	1950	10	12	2321	2.68	0.3	4	3	3	3	2	1	3	2	0	1	uterus
2016120710	31	34	0	7	0	0	0	23.8	14.08	35.12	0.42	4.91	0.16	0.41	11	0	3	3900	13	9	1510	3.93	0.92	1	4	4	3	2	1	3	2	0	1	uterus
2016120966	42	48	1	1	3	1	2	27.5	10.06	77.18	0.56	4.1	0.36	0.77	5	2	2	5400	18	11	1348	0.54	0.57	4	4	4	4	3	1	3	2	1	0
2016121037	30	30	0	4	0	0	0	20.8	13.07	9.94	0.68	4.3	0.1	0.38	6	4	2	6600	22	9	1671	0.7	0.82	6	5	5	3	2	1	3	2	0	0
2016121164	23	26	1	2	2	1	1	21.1	19.35	17.69	0.74	8.31	0.1	0.29	6	6	5	3300	12	11	2567	1.78	0.75	6	3	3	3	2	2	3	2	0	0
2016121223	34	39	0	10	0	0	0	23.5	10.78	5	0.31	3.91	0.07	0.47	10	6	2	3900	13	16	1294	0.83	0.15	5	10	10	10	6	6	3	2	0	1	uterus
2016121334	40	40	1	1	2	1	1	22	11.02	42.74	0.53	4.29	0.09	0.77	8	3	5	4050	14	10	1834	1.38	0.49	3	4	3	3	2	1	3	2	0	1	uterus	√
2016121358	40	43	1	2	1	0	1	23.6	10.21	27.78	0.03	3.73	0.03	0.65	6	4	2	3900	13	10	645.8	0.53	0.09	1	5	4	4	2	1	3	2	0	1	uterus
2016121378	37	38	1	1	1	1	0	25.3	16.95	28.26	0.14	8.43	0.14	0.34	5	4	5	3600	12	9	1456	2.6	0.37	4	6	6	5	5	5	3	2	0	1	uterus
2016121379	38	39	1	4	2	1	1	22	12.45	24.16	0.71	7.49	0.11	0.96	4	1	2	4200	14	10	2495	1.2	0.57	8	7	7	7	7	6	3	2	0	1	uterus	√
2016121380	39	34	1	7	1	1	0	21.1	14.19	42.16	0.52	7.94	0.09	0.59	9	5	2	4650	16	12	1317	2.28	0.75	4	6	4	2	1	1	3	1	0	0
2016121587	44	44	1	2	3	1	2	29.4	10.13	5	0.57	4.18	0.08	0.89	6	2	5	3600	12	14	801.2	2.13	0.13	2	3	3	2	2	2	3	2	0	0
2016121630	38	43	1	1	1	1	0	24	21.45	8.87	0.1	6.56	0.03	0.11	7	2	5	3600	13	10	1732	3.85	0.29	3	2	2	2	2	2	3	2	0	0
2017010837	32	31	1	5	1	0	0	23.4	11.8	43.78	0.84	7.01	0.13	0.42	4	6	5	3075	13	10	3507	1.93	1.09	5	3	3	3	3	3	3	2	0	0
2017011341	43	45	1	1	3	1	2	20	14.38	36.75	0.64	8.39	0.11	0.36	7	3	3	3300	11	8	379	1.84	1.59	1	4	4	2	2	1	3	2	0	0
2017020128	28	30	0	8	0	0	0	23	12.6	48.31	0.49	4.62	0.17	0.17	10	4	5	5100	17	13	1743	0.74	1.78	4	3	2	2	2	1	3	2	0	1	uterus
2017020314	41	41	1	15	2	2	0	25	24.38	25.92	0.74	12.33	0.28	0.18	9	2	3	6150	22	8	1293	2.09	0.83	3	4	4	3	2	2	3	2	0	0
2017020701	36	41	1	2	3	1	2	20.3	12.04	69.76	0.39	6.27	0.13	0.74	7.1	0	2	4200	14	9	2998	0.26	1.02	6	13	9	7	6	6	3	2	0	1	uterus	√
2017020782	36	35	1	1	1	0	0	23.3	10.11	43.41	0.65	3.94	0.19	0.55	3	1	2	4725	16	13	3187	0.1	1.42	8	12	10	5	4	4	3	2	0	0
2017020822	25	27	1	1	1	0	0	20.8	12.24	26.08	0.45	6.48	0.13	0.21	5	6	2	5100	17	11	2560	4.25	0.6	5	6	6	6	3	3	3	2	0	1	ectopic
2017021019	30	28	1	1	2	0	0	19.1	12.75	26.72	0.3	7.98	0.12	0.37	9	6	2	4500	15	12	3461	4.51	0.18	7	8	6	7	6	5	3	2	0	0
2017021276	40	43	1	1	2	0	1	25.8	21.76	5	0.39	5.91	0.06	0.31	6	3	3	2100	7	9	441.2	1.56	0.51	1	3	3	3	3	3	3	2	0	1	uterus	√
2017030087	42	41	1	3	2	2	0	26.4	10.17	76.33	0.09	4.96	0.09	0.85	6	3	5	3000	10	11	1391	1.42	0.19	4	1	1	1	1	1	3	1	0	0
2017030460	45	39	1	9	2	1	1	24.1	10.37	6	0.45	6.44	0.03	0.78	9	1	5	4500	15	9	1089	1.45	0.21	2	2	2	1	1	1	3	1	0	0
2017030490	42	38	1	2	2	1	1	20.7	10.23	81.4	0.2	4.3	0.1	0.69	6	2	2	3900	13	9	1502	0.8	0.33	3	2	2	2	2	1	3	2	0	0
2017030743	42	46	1	10	2	1	0	25.3	11.85	41.05	0.79	4.86	0.38	0.57	10	2	2	3900	13	10	539.4	0.6	0.26	2	3	3	2	2	2	3	2	0	1	uterus	√
2017030776	42	40	1	1	2	1	0	22.9	14.4	35.18	0.57	7.07	0.08	0.37	13	3	3	2400	8	8	770.9	1.56	0.56	2	1	1	1	1	1	3	1	0	0
2017031087	35	32	1	1	1	0	0	25.8	14.29	26.69	0.15	4.55	0.03	0.6	4	5	2	3900	13	13	1662	0.13	0.93	6	7	6	4	4	4	3	2	0	1	uterus	√
2017031143	35	35	1	5	1	0	1	20.7	11.9	39.96	0.48	7.05	0.08	0.56	6	5	5	3000	10	13	1217	5.89	0.22	2	3	3	2	2	1	3	2	0	0
2017031235	29	43	1	3	2	1	0	22.8	10.78	19.11	0.32	5.21	0.06	0.75	8	4	2	6275	21	11	3135	0.77	1.49	6	5	3	2	2	1	3	2	0	0
2017031629	34	34	1	1	3	1	1	19.81	11.93	32.72	0.19	2.7	0.06	0.41	3	5	5	3225	13	10	3746	1.1	0.58	5	3	2	2	3	3	3	2	0	1	uterus	√
2017031699	31	35	1	6	1	0	0	19.5	10.47	5.37	0.45	4	0.33	0.28	6	3	3	3000	10	13	673	3.63	0.73	2	2	2	1	1	1	3	1	0	0
2017031741	28	29	0	6	0	0	0	31.2	10.21	5	0.45	2.92	0.21	0.85	4	4	2	4200	14	7	754.7	0.69	0.15	6	5	5	5	2	2	3	2	0	1	uterus	√
2017032051	27	31	0	6	0	0	0	32.4	11.04	38.88	0.54	4.59	0.26	0.98	9	5	2	4650	16	17	1667	0.71	0.46	6	3	1	1	1	1	3	1	0	0
2017040458	40	39	0	18	0	0	0	24.3	16.3	10.18	0.51	7.74	0.19	0.28	9	0	3	2700	9	8	566.5	4.69	0.65	2	5	5	2	2	2	3	2	0	0
2017040558	31	31	0	9	0	0	0	29.3	23.7	10.21	0.78	6.13	0.3	0.29	10	5	2	3900	13	12	786.1	1.36	0.14	3	4	4	4	2	1	3	2	1	1	uterus
2017040570	36	44	1	6	2	0	1	22.9	16.78	40.74	1.39	6.69	0.2	0.33	6	6	2	6300	21	7	1359	1.66	0.81	3	4	3	3	2	1	3	2	0	0
2017040668	35	36	0	8	0	0	0	26.2	11.33	31.76	0.42	4.81	0.3	0.5	6	5	5	3000	10	12	2254	2.32	0.81	4	6	6	4	2	1	3	2	1	0
2017040778	43	42	1	1	3	2	1	22	14.09	28.54	0.18	8.67	0.2	0.53	7	2	2	6000	20	12	2131	0.1	0.23	5	5	3	2	2	2	3	2	0	1	ectopic
2017040818	48	47	1	1	2	1	1	22.1	12.03	422.8	0.44	11.52	0.33	0.23	7	1	3	3600	12	11	3013	6.52	1.15	1	2	2	2	2	1	3	2	0	0
2017041173	41	42	1	3	0	0	0	22.2	10.13	20	0.38	3.85	0.08	0.77	8	5	2	3900	13	12	2137	0.18	1.02	5	3	1	1	1	1	3	1	0	0
2017041225	36	36	1	4	2	0	2	28	12.05	378.8	0.94	7.91	0.34	0.07	3	1	5	2400	9	12	1169	1.31	0.1	4	2	2	2	1	0	2	1	0	0
2017041289	35	35	0	5	0	0	0	23.7	10.2	12.3	0.51	1.7	0.19	0.37	11	5	2	4912.5	17	11	2416	1.55	0.78	4	8	7	6	2	1	3	2	0	0
2017041387	42	43	1	15	1	1	0	27.9	16.2	22.45	0.17	6.85	0.34	0.21	8	2	3	3300	11	14	1905	2.94	0.3	4	5	5	3	2	2	3	2	0	0
2017041560	41	43	1	2	1	0	1	21.1	11.19	41.71	0.52	5.67	0.05	0.31	7	0	2	4800	16	9	2162	2.32	0.53	2	3	3	3	2	1	3	2	0	0
2017041708	38	40	1	1	1	0	1	21.5	10.69	319.08	1.53	8.98	0.34	0.12	7	6	5	2700	9	13	562.2	4.92	0.48	1	1	1	1	1	1	3	1	1	0
2017041929	46	48	1	1	2	2	0	20.4	15.29	43.79	0.59	6.34	0.05	0.45	5	2	2	3225	12	8	1038	1.38	0.98	7	7	6	5	5	5	3	2	0	0
2017042055	29	29	1	1	1	0	1	20.3	11.6	36.87	0.48	4.84	0.07	1.09	7	6	2	3900	16	11	6965	0.13	0.85	11	14	12	5	4	4	3	2	0	0
2017042119	43	45	1	11	1	0	1	24.2	10.29	39.49	0.37	4.36	0.22	0.72	5	1	3	3000	10	15	1117	4.16	0.36	3	3	2	2	2	2	3	2	0	0
2017050345	38	41	1	3	1	0	1	22.8	10.06	23.82	0.48	4.61	0.37	0.49	3	5	2	3900	13	7	1525	4.13	0.29	1	4	3	3	2	2	3	2	0	1	uterus
2017050648	38	32	1	1	1	1	0	23.4	15.21	8.97	0.61	5.95	0.08	0.16	5	4	2	6900	23	11	1457	0.29	0.71	4	7	5	6	3	3	3	2	0	1	uterus	√
2017050671	38	39	1	13	2	1	1	22.9	12.78	9.9	1.85	5	0.35	0.7	8	5	2	4050	14	8	1861	0.16	0.76	5	4	3	2	2	1	3	2	1	0
2017050891	43	38	0	1	2	2	0	27.9	11.73	17.12	0.54	3.61	0.04	0.73	12	2	5	3300	12	14	553.9	0.78	0.1	1	1	1	1	1	1	3	1	0	1	uterus
2017050895	41	39	0	17	0	0	0	22.4	11.05	39.29	1.12	5.64	0.4	0.55	7	2	3	2400	8	15	513.6	4.6	1.27	1	2	1	2	2	1	3	2	0	0
2017051596	42	42	1	3	1	0	1	25.39	15.51	192.6	0.49	27.45	0.13	0.2	5	3	5	3000	11	7.5	1031	2.02	2.32	3	9	0	6	2	2	3	2	0	0
2017052090	32	32	1	1	1	0	0	23.9	63.82	44.41	1.18	38.56	0.65	0.79	5	3	2	1862.5	14	14	3188	0.6	1.25	11	12	11	10	4	4	3	2	0	1	uterus
2017060585	41	36	0	3	1	1	0	23.5	12.07	34.53	0.57	8.63	0.35	0.84	14	0	2	4950	17	16	4019	1.71	0.81	8	10	8	5	5	4	3	2	1	0
2017060696	35	34	1	8	1	1	0	23.1	15.65	25.75	0.37	6.17	0.15	0.28	14	5	5	3600	12	18	1398	1.86	0.2	2	2	2	2	2	2	3	2	0	1	uterus
2017060834	38	35	1	3	1	0	0	23.1	13.12	29.61	0.33	6.09	0.35	0.41	8	0	2	5400	18	10	1592	0.47	0.41	4	7	6	5	3	3	3	2	0	1	uterus
2017061031	38	45	1	3	2	2	0	26	11.46	35.48	0.44	4.84	0.17	0.73	10	0	2	3300	11	12	959.2	0.25	0.15	6	5	4	4	4	4	3	2	0	0
2017061039	37	37	1	8	1	1	0	22.1	14.19	15.3	0.7	5.41	0.16	0.32	5	4	5	3900	13	12	1966	1.92	0.32	3	3	3	3	2	0	3	2	0	0
2017061135	31	33	1	6	1	0	1	16.9	14.71	99.76	0.19	6.69	0.03	0.34	7	1	3	2400	8	9	1687	6	0.46	1	4	3	3	2	1	3	2	0	0
2017061200	40	46	1	9	2	2	0	27.3	11.37	35.6	0.45	6.71	0.33	0.68	5	0	5	2700	9	9	706.1	2.08	0.04	1	4	2	2	1	1	3	1	1	0
2017061463	32	31	0	5	0	0	0	24.2	10.07	31.3	0.48	6	0.07	0.43	14	2	5	3600	12	12	2371	1.98	0.68	3	3	3	2	2	1	3	2	0	0
2017061548	45	51	1	1	2	1	1	25.2	13.82	20.03	0.82	7	0.06	0.78	9	5	2	4200	14	10	2042	0.19	0.83	7	8	7	5	2	2	3	2	0	0
2017070030	42	40	1	3	2	1	1	24.6	12.27	21.61	0.37	2.7	0.13	0.24	8	3	5	3300	11	12	1275	0.63	0.26	5	6	6	4	3	3	3	2	1	0
2017070035	41	35	0	7	1	1	0	18.4	28.83	12.33	0.55	4.82	0.21	0.17	10	0	3	4500	15	14	2663	2.41	1.04	4	5	3	2	2	2	3	2	0	0
2017070356	36	35	1	2	3	1	1	22.9	10.74	20.8	0.37	4.84	0.15	0.4	9	6	3	3000	10	12	2802	1.3	0.6	7	8	8	7	4	2	3	2	0	1	uterus
2017070512	43	43	1	1	1	1	0	25	13.06	26.38	0.53	6.44	0.04	0.64	4	3	2	3900	13	6	419.6	0.47	0.33	2	3	3	2	2	1	3	2	1	1	uterus	√
2017070887	36	34	0	3	5	1	1	20.8	14.25	31.07	0.41	6.87	0.18	0.51	7	4	5	3675	12	11	1489	2.95	0.38	2	3	0	2	2	2	3	2	0	0
2017071009	45	43	1	4	3	1	1	24.8	11.85	51.34	0.52	4.47	0.32	0.23	6.5	1	3	2400	8	10	274.6	6.15	0.81	1	1	1	1	1	1	3	1	0	0
2017071084	46	46	1	2	3	1	2	22.5	10.04	19.39	0.36	2.16	0.19	0.54	9	2	5	5100	17	12	1066	1.08	0.2	2	3	3	2	2	1	3	2	0	0
2017071262	34	34	0	10	0	0	0	23.4	15.17	94.54	1.71	26.59	0.08	0.78	9	6	2	4500	15	10	3128	1.03	1.99	7	5	5	4	2	1	3	2	1	0
2017071825	32	33	0	10	0	0	0	20.03	14.68	33.82	0.28	5.8	0.06	0.52	8	6	5	2625	12	13	5538	1.61	1.21	11	5	3	3	2	1	3	2	0	1	uterus	√
2017071866	30	28	0	6	0	0	0	18.8	17.26	38.33	0.17	5.39	0.11	0.55	10	2	2	5400	18	11	3952	0.77	0.81	5	6	5	5	3	3	3	2	0	1	uterus
2017080010	29	33	0	4	0	0	0	17.5	21.29	23.37	0.44	7.98	0.23	0.29	7	4	2	3450	14	13	2083	0.51	0.62	5	9	6	3	2	1	3	2	1	1	uterus
2017080128	28	29	0	2	1	1	0	30.1	31.86	39.14	2.74	26.46	0.08	0.02	10	4	4	1575	9	12	268.1	19.48	1.07	1	1	0	1	1	1	2	1	0	1	uterus
2017080417	26	29	0	1	0	0	0	24.2	13.86	44.71	0.52	4.69	0.13	0.73	7	5	2	4125	15	11	2141	1.49	0.56	5	3	3	2	2	1	3	2	0	0
2017080572	27	27	0	8	1	1	0	26.8	11.32	129.2	0.24	0.22	0.06	0.21	9	4	5	4425	17	12	692.6	0.38	0.05	2	4	4	1	1	1	3	2	1	1	uterus
2017080692	44	45	1	2	2	2	0	19.6	15.96	54.27	0.17	4.98	0.07	0.21	9	2	3	3300	11	9	3682	4	1.91	8	5	4	4	4	4	3	2	0	1	uterus	√
2017080843	31	30	0	1	0	0	0	22.9	10.71	59.26	0.41	3.03	0.16	0.82	17	4	2	2700	9	12	160	0.21	0.03	1	1	1	1	1	1	3	1	0	1	uterus
2017081244	32	33	1	1	1	1	0	26	16.28	9.14	0.45	8.01	0.15	0.17	9	4	2	4500	15	15	587	0.73	0.12	3	4	2	2	2	1	3	2	1	1	uterus
2017081401	41	38	1	20	1	0	1	19.5	11.99	40.88	0.46	8.72	0.05	0.59	7	3	2	3900	13	13	894.3	1.35	0.36	2	7	5	5	3	3	3	2	1	0
2017081628	39	43	1	8	3	0	1	21.5	10.95	41.22	0.38	3.41	0.14	0.37	16	2	3	2100	7	11	404.2	7.17	0.18	0	1	1	1	1	1	3	1	0	0
2017081722	42	39	1	8	1	0	0	31.3	10.24	46.5	0.52	3.31	0.25	0.18	11	2	3	2400	8	11	1314	2.78	0.23	2	2	2	2	2	1	3	2	0	0
2017090090	39	44	1	2	1	0	1	21.3	10.23	57.5	0.75	4.4	0.28	0.72	7	5	2	3650	13	13	1758	0.37	1.24	6	2	1	2	1	0	3	1	0	0
2017090460	49	46	1	2	3	2	1	22.8	11.42	44.67	0.25	3.66	0.18	0.55	8	0	3	3300	11	16	825.4	1.59	0.22	1	6	5	4	2	2	3	2	0	0
2017091015	41	41	1	1	2	1	1	27.9	12.97	5475	0.45	1.96	0.08	0.97	10	4	2	5400	18	16	1282	1.01	0.1	5	9	9	7	5	5	3	2	0	0
2017100085	42	58	0	4	0	0	0	25	11.22	31.85	0.16	5.1	0.02	0.52	9	6	5	5100	17	14	1894	3.55	0.34	1	3	3	3	2	2	3	2	0	0
2017100224	42	41	1	4	3	1	2	25.3	14.32	29.56	0.62	3.56	0.17	0.5	7	2	2	4800	16	11	4293	1.7	1.31	10	12	10	8	4	4	3	2	0	1	uterus
2017100427	34	34	1	10	1	1	0	24	13.51	42.96	0.8	5.6	0.25	0.57	6	4	5	3600	12	14	1849	3.62	0.41	4	2	2	1	1	1	3	1	0	1	uterus
2017100983	32	35	1	4	2	0	2	21.1	12.51	16.84	0.83	4.03	0.37	0.65	5	5	2	3900	13	11	1118	0.32	0.62	3	6	5	4	4	4	3	2	0	1	uterus
2017101021	34	33	0	10	0	0	0	20.4	22.52	28.68	0.38	4.64	0.07	0.69	12	4	2	3900	13	12	2136	0.91	0.49	4	5	4	4	2	1	3	2	1	0
2017101142	29	28	1	4	1	1	0	23.44	23.04	74.35	1.73	8.37	0.16	0.39	14	2	5	1500	11	17	1852	5.23	0.52	5	4	4	3	3	3	3	2	1	1	uterus	√
2017101282	47	47	1	1	1	1	0	22.6	10.26	31.58	0.49	3.32	0.21	0.17	9	3	3	3300	11	13	665.2	9.09	0.75	1	2	2	2	2	2	3	2	0	0
2017101350	37	35	1	1	3	2	1	25	10.68	22.6	0.65	4.22	0.3	0.57	4	1	5	4800	16	11	281.1	1	0.23	1	1	1	1	1	1	3	1	0	0
2017101535	35	35	1	8	3	1	2	21.3	10.61	47.17	0.45	4.78	0.36	0.62	14	4	5	3225	11	16	3702	1.52	1.51	8	8	5	6	4	3	3	2	0	1	uterus
2017101706	29	29	0	1	0	0	0	25.7	26.23	14.25	0.4	9.09	0.03	0.16	4	3	5	3000	10	16	1309	3.44	0.17	3	5	5	2	2	1	3	2	0	1	uterus
2017110018	30	34	1	1	4	1	2	21.2	11.46	9.9	0.13	4.81	0.06	1.08	3	0	5	4125	16	15	4955	2.27	0.82	8	10	4	4	4	4	3	2	0	0
2017110026	35	33	0	1	0	0	0	25	10.16	65.73	0.38	4.69	0.18	0.78	7	3	2	4162.5	14	8	4212	0.27	2.26	8	11	11	7	3	3	3	2	0	0
2017110074	38	35	1	2	1	1	0	23.9	14.98	42.07	1	7.38	0.47	0.21	10	4	2	4200	14	10	1676	1.2	0.25	5	5	4	4	3	3	3	2	0	1	uterus
2017110520	40	38	1	2	1	1	0	22.8	13.71	19.95	0.53	7.18	0.24	0.83	9	2	5	3000	10	13	1532	3.28	0.54	4	4	4	4	2	2	3	2	0	1	uterus
2017110721	36	36	1	6	4	2	2	23.8	13.66	2676	0.57	0.32	0.26	0.33	8	1	2	4500	15	11	2676	0.32	0.57	6	7	7	4	2	2	3	2	0	0
2017110930	35	35	1	7	3	1	2	24.6	12.26	45.82	0.39	7.97	0.39	0.51	12	2	5	3300	11	6	2258	5.69	0.34	3	4	2	2	2	2	3	1	0	0
2017111309	38	36	1	3	2	1	1	23.4	10.06	17.95	0.58	3.01	0.15	0.29	5	3	5	2700	9	14	1785.3	2.02	0.33	5	3	3	1	1	1	3	1	0	0
2017111368	32	32	1	2	2	1	1	19.49	25.43	13.04	0.51	8.07	0.08	0.12	6	3	5	2475	10	14	2279	2.2	0.94	4	4	4	4	2	2	3	2	0	0
2017111417	45	48	1	4	2	1	1	22.6	11.41	32.88	0.41	6.82	0.14	0.38	7	5	3	3000	10	13	1245	2	0.52	2	3	3	3	3	3	3	2	0	0
2017111452	28	27	1	1	1	0	1	22.9	19.44	26.56	0.91	8.29	0.36	0.54	5	3	2	4550	16	10	1717	1.51	0.99	7	7	7	3	2	1	3	2	0	0
2017120086	44	44	1	1	2	1	1	22.6	18.09	16.89	0.85	10.97	0.28	0.37	8	3	3	2400	8	10	1171	1.74	0.25	4	3	2	3	2	1	3	2	0	0
2017120988	32	35	0	4	2	1	1	20.82	10.62	16.19	0.15	5.6	0.04	0.68	6	6	5	3225	13	11	1110	2.29	0.28	2	3	2	2	2	2	3	2	0	1	uterus
2017121137	34	33	1	5	2	1	1	23.4	21.86	17.42	0.23	7.03	0.08	0.22	6	0	5	3000	10	15	1369	3.24	0.27	4	3	3	3	1	1	3	1	0	0
2017121303	36	34	0	6	1	0	1	22.27	29.86	9.72	0.54	11.61	0.23	0.2	9	5	5	3000	10	13	1353	4.59	0.8	3	3	3	3	3	3	3	2	0	0
2017121660	41	39	0	20	0	0	0	22.4	16.31	22.14	0.71	6.62	0.21	0.66	6	4	5	3900	13	13	1932	2.1	0.55	4	4	4	4	2	2	3	2	1	0
2017121713	41	44	1	8	2	0	1	22.7	14.51	11.52	0.42	7.1	0.09	0.55	10	3	5	4800	16	9	1791	2.28	0.95	3	4	4	4	3	3	3	2	0	0
2018010111	43	44	1	4	4	2	2	20.4	24.09	7.92	0.85	9.42	0.13	1.07	7	3	2	3600	12	10	734.7	1.59	0.11	1	1	1	1	1	1	3	1	0	0
2018010455	41	32	1	3	1	1	0	20.4	15.93	1017	0.31	1.21	0.13	0.95	4	3	2	3900	13	10	1350	1.17	0.45	3	5	3	2	1	1	3	1	0	0
2018010588	41	40	1	3	3	1	2	18.5	10.83	39.77	2.04	8.06	0.13	0.97	7	4	5	3600	12	14	1111	2.35	0.72	3	2	2	2	2	1	3	2	0	1	ectopic
2018010985	35	37	0	13	0	0	0	30.5	11.39	21.37	0.64	2.86	0.05	0.49	5	0	2	4200	14	9	1102	0.9	0.62	5	9	6	5	5	5	3	2	1	1	uterus	√
2018011079	41	41	1	1	3	1	2	21.9	12.42	476.8	0.39	1.84	0.19	0.76	9	6	5	4325	14	14	1921	1.46	0.32	5	3	3	2	2	1	3	2	0	0
2018020216	38	47	1	2	2	1	1	21.6	30.38	18.16	0.37	10.11	0.18	0.47	6	5	3	2400	8	9	498.2	6.85	0.71	1	1	1	1	1	1	3	1	0	0
2018020480	42	43	1	1	2	1	1	20.5	16.5	31.42	0.64	8.62	0.15	0.49	7	5	2	4200	14	11	3846	1.07	0.75	10	9	5	6	2	2	3	2	0	0
2018020794	36	40	1	1	3	1	2	23.7	17.52	37.65	0.45	6.31	0.1	0.23	6	3	3	2400	8	7	1424	6.53	0.6	3	3	3	3	3	3	3	1	0	1	uterus
2018020861	29	27	1	2	0	0	0	19.1	30.98	73.43	0.27	6.58	0.33	0.94	7	2	2	4200	14	10	2183	0.36	0.91	6	5	4	2	2	2	3	2	0	1	uterus	√
2018020866	44	43	1	22	1	0	1	24.3	15.91	49.04	1.42	11.79	0.24	0.84	10	2	5	3300	11	13	1793	3.32	0.3	3	5	4	2	2	2	3	2	0	0
2018021197	28	29	0	5	1	0	0	18.1	12.51	25.99	1.17	3.94	0.39	0.7	16	6	2	4200	14	13	1948	1.32	0.77	6	2	0	1	1	1	3	1	0	0
2018030121	37	37	1	4	1	1	0	19.8	11.32	26.4	1.37	3.8	0.43	0.55	7	5	2	5400	18	14	1258	1.11	0.95	3	3	2	1	1	1	3	1	0	0
2018030635	44	47	1	1	2	0	2	22.8	10.18	17.07	1.08	4.71	0.29	0.73	6	1	2	3900	13	11	742.7	0.27	0.86	2	2	2	2	2	2	3	2	0	0
2018030665	36	32	1	11	2	1	0	22.5	13.15	39.39	0.29	5.19	0.15	0.5	12	4	5	3000	10	14	1761	3.06	0.66	5	4	3	3	1	1	3	1	0	1	uterus
2018031011	30	33	0	7	0	0	0	16.02	11.11	14.53	0.25	3.86	0.05	0.36	6	5	3	2700	9	9	1938	0.59	0.62	5	6	3	2	1	1	3	1	0	0
2018031102	34	37	1	2	2	2	0	20.2	21.42	18.32	0.06	6.17	0.07	0.46	10	3	2	3600	12	13	943	0.56	0.38	3	2	1	1	1	1	3	1	0	1	uterus
2018040002	38	38	1	9	2	0	2	18.8	14.07	49.4	0.42	9.98	0.11	0.65	9	5	2	3612.5	13	7	2899	1.22	1.38	7	6	2	2	1	1	3	1	0	0
2018040004	29	28	1	6	1	0	1	25.4	16.42	13.71	0.98	5.38	0.39	0.27	10	4	5	2400	8	12	461.4	1.67	0.07	1	2	2	2	2	1	3	2	0	1	uterus
2018040056	37	38	0	7	0	0	0	22.9	12.78	32.79	0.9	3.92	0.28	0.36	9	4	2	5100	17	11	2921	0.86	0.91	6	6	6	4	3	3	3	2	1	0
2018040166	36	38	0	17	0	0	0	27.5	17.77	35.77	0.48	8.18	0.17	0.25	16	3	2	4500	15	16	1124	0.98	0.42	4	6	5	4	3	3	3	2	1	0
2018040359	39	34	1	2	2	1	1	22.6	12.74	22.81	0.88	7.12	0.25	0.6	5	3	5	3000	10	11	694.1	1.23	0.3	2	3	2	2	2	2	3	2	1	1	uterus
2018040402	37	38	0	12	0	0	0	18.9	13.94	54.07	0.27	5.06	0.16	0.9	7	3	2	3825	13	13	4532	0.92	1.87	7	10	10	8	3	3	3	2	1	0
2018040566	41	41	1	13	2	1	1	22.9	11.88	60.19	0.24	4.67	0.2	0.17	5	5	5	3300	11	10	699.6	1.18	0.14	2	3	2	1	1	1	3	1	0	0
2018040749	33	31	0	5	0	0	0	26	17.01	27.49	0.16	6.73	0.2	0.17	6	6	2	3600	12	13	1193	0.56	0.49	3	5	5	3	2	1	3	2	1	1	uterus
2018040785	47	46	1	3	3	2	1	23.9	10.42	27.01	0.31	10.61	0.11	0.42	10	5	2	4800	16	15	1151	0.95	0.77	5	5	4	2	2	2	3	2	0	0
2018040885	44	45	1	3	1	1	0	20.7	13.42	24.36	0.59	6.42	0.06	0.67	8	5	3	3300	11	11	973.2	13.23	0.53	2	3	2	2	2	2	3	2	0	0
2018040906	34	34	1	5	1	0	0	24.7	14.37	17.82	0.21	7.27	0.25	0.43	9	6	2	3600	12	12	2507	1.69	0.99	6	8	7	5	4	3	3	2	0	1	uterus
2018041008	34	31	1	3	1	1	0	24.3	10.2	36.7	0.24	5.13	0.08	0.95	10	2	2	3300	11	8	1524	0.92	0.96	5	5	5	4	3	3	3	1	0	0
2018041071	44	47	1	3	2	1	1	23.3	18.55	25.9	0.28	6.35	0.32	0.5	5	2	5	2700	9	8	2554	3.41	1.01	4	5	5	2	1	1	3	1	0	0
2018041095	38	38	1	3	2	1	1	21.7	10.81	40.54	0.86	5.51	0.18	0.69	6	0	2	4200	14	12	1538	0.79	1.66	6	8	6	5	2	2	3	1	1	0
2018041171	33	35	1	1	1	0	0	23.3	16.26	24.44	0.41	5.8	0.27	0.45	6	4	2	4200	14	11	1203	0.4	0.21	7	6	6	3	3	3	3	2	0	0
2018041228	35	32	1	3	2	0	2	22.9	12.08	15.59	0.68	7.81	0.1	0.29	3	3	5	4500	15	6	1495	2.35	0.78	3	3	3	1	1	1	3	1	1	0
2018042189	39	45	1	9	3	1	2	22.7	10.15	7.05	0.54	6.43	0.08	0.98	7	5	2	5100	17	10	2411	0.76	0.56	5	6	2	1	1	1	3	1	0	0
2018042231	37	39	0	7	0	0	0	21.5	14.53	32.3	0.61	3.85	0.13	0.48	8	3	2	4850	17	13	3295	0.4	1.1	6	6	5	3	3	3	3	2	0	0
2018050006	28	28	1	3	1	0	1	19.53	10.66	50.75	0.32	4.52	0.19	1.06	13	5	5	3400	12	12	3390	1.59	0.95	5	8	7	6	4	4	3	2	0	0
2018050037	32	27	0	3	2	0	0	23.9	10.12	48.27	0.24	3.47	0.34	0.19	8	4	5	3600	12	11	2247	1.74	1.31	5	6	6	5	4	4	3	2	0	1	uterus	√
2018050083	46	47	0	21	0	0	0	26.7	11.08	36.82	0.79	6.72	0.13	0.27	13	0	5	4275	14	13	753.9	1.83	0.26	2	1	1	1	1	1	2	1	1	0
2018050267	30	33	1	3	2	1	1	24.6	15.48	52.21	0.57	8.19	0.34	0.8	6.5	6	2	5062.5	17	13	2061	0.58	1.49	6	8	8	6	3	3	3	2	0	1	uterus
2018050429	35	35	0	5	0	0	0	18.5	17.66	23.32	0.39	8.77	0.13	0.14	6	1	5	5100	17	11	764.8	2.04	0.74	2	4	4	4	4	4	3	2	0	0
2018051107	37	38	1	2	1	1	0	20.3	24.66	22.18	0.45	12.92	0.14	0.38	16	1	5	4200	14	17	4044	0.83	0.93	9	11	8	8	3	3	3	1	0	0
2018051196	41	48	1	2	2	0	2	24.2	10.56	21.79	0.4	3.28	0.35	0.75	6	4	2	3000	10	8	258.8	0.15	0.6	2	1	1	1	1	1	3	1	1	0
2018051244	35	45	1	3	3	0	0	23.4	14.36	44.66	0.29	4.52	0.21	0.78	6	3	2	3900	13	10	2433	0.83	1.32	6	6	6	5	2	2	3	2	1	0
2018051330	38	46	1	2	2	1	1	23.4	17.64	48.01	0.4	6.83	0.25	0.6	3	2	5	3300	11	12	1579	3.67	0.56	3	3	3	2	1	1	3	1	0	0
2018051437	28	27	0	2	1	0	1	24.7	10.61	51.56	0.2	5.21	0.41	0.25	11	3	5	2250	10	14	1143	2.98	0.03	2	3	1	1	1	1	2	1	0	1	uterus	√
2018051526	42	44	1	2	1	1	0	19.6	18.73	38.25	0.38	15.77	0.16	1.07	10	5	2	4800	16	15	4361	0.52	1.33	8	6	6	2	1	1	3	1	0	0
2018052019	36	37	0	6	0	0	0	21.8	27.73	19.65	0.55	7.57	0.32	0.31	4	6	5	3300	11	8	904.9	1.8	0.32	2	2	1	2	2	2	3	2	0	1	uterus
2018052413	42	39	1	10	2	0	1	22.5	11.07	32.24	0.39	4.94	0.14	0.74	7	4	5	3300	11	12	1271	1.94	0.56	5	5	5	3	2	2	3	2	0	0
2018052448	26	25	1	3	1	0	1	17.3	23.51	34.01	0.5	8.27	0.18	0.27	7	6	5	3600	12	10	1630	3.14	0.46	4	5	4	2	2	1	3	2	0	0
2018060061	24	26	0	1	0	0	0	17.1	13.7	75.98	0.53	7.52	0.63	0.53	9	0	2	4250	15	11	4139	2.56	0.48	8	8	5	3	2	2	3	2	0	1	uterus
2018060178	40	39	1	11	1	1	0	20.3	10.7	38.59	0.29	4.6	0.24	0.63	7	4	2	3600	12	10	373.3	5.57	0.4	1	1	1	1	1	1	3	1	1	1	uterus
2018060383	41	42	1	3	1	1	0	21.8	10.82	18.14	0.65	3.78	0.08	0.68	11	6	2	5100	17	14	2475	1.63	0.7	7	8	8	6	4	4	3	2	1	0
2018060540	43	45	0	14	0	0	0	24.8	13.83	38.09	0.51	6.33	0.23	1.04	8	3	5	3300	11	14	2420	0.74	1.41	5	8	6	5	5	5	3	2	0	0
2018060634	31	30	1	9	1	1	0	21	11.29	25.17	0.47	6.73	0.15	1.01	11	2	5	2475	13	14	6940	1.4	1.12	5	7	6	6	3	2	3	2	0	0
2018060635	44	42	1	2	3	1	2	22.9	24.52	5	0.46	9.13	0.18	0.54	7	3	5	3900	13	9	724.9	1.33	0.23	2	2	2	2	2	1	3	2	0	0
2018060828	33	33	1	2	2	1	1	19.5	11.53	48.9	0.22	3.19	0.18	0.51	6	5	2	4200	14	9	2725	0.84	0.79	6	7	7	5	3	3	3	1	0	0
2018061291	41	36	1	4	2	1	1	23.2	11.25	24.55	0.18	3.16	0.14	0.29	5	2	5	2700	9	9	466.6	1.44	0.26	1	1	1	1	1	0	5	1	0	0
2018061376	33	28	1	2	2	1	1	20.3	16.68	14.27	0.22	5.52	0.1	0.43	8	4	5	3000	10	10	469.6	1.86	0.29	2	1	1	1	1	0	5	1	0	1	uterus	√
2018061532	35	35	1	8	3	0	1	21.5	12.41	32.09	0.3	6.39	0.36	1.05	5	5	2	3600	12	12	668.4	1.68	0.92	2	1	1	1	1	1	3	1	0	1	uterus
2018061792	37	36	0	2	1	1	0	19.5	18.65	14.54	0.42	7.44	0.31	0.81	10	5	2	3600	12	12	988.9	0.98	0.42	2	3	3	2	2	1	3	2	0	0
2018062048	39	54	1	2	1	0	0	28.2	17.8	47.42	0.16	12.54	0.13	0.06	5	0	5	4200	14	9	748.8	3.76	0.23	2	2	2	2	2	1	3	2	0	0
2018062152	42	47	1	20	2	1	1	27.4	13.19	28.88	0.12	5.24	0.17	0.17	11	1	5	4500	15	20	970.7	1.45	0.61	3	3	3	3	2	1	3	2	1	0
2018070187	44	42	1	16	3	1	2	24.1	11.37	114	0.54	0.71	0.08	0.6	8	3	3	3000	10	12	532.7	0.73	0.27	2	2	2	2	2	2	3	2	0	0
2018071095	30	32	0	1	0	0	0	24.5	13.04	18.94	0.61	2.49	0.18	0.79	9	4	2	3300	11	10	524.4	0.65	0.23	3	3	3	3	3	3	3	2	1	0
2018071130	29	30	1	3	0	0	0	23.5	12.28	31.43	0.28	5.02	0.09	0.45	6	2	2	3025	10	13	944	0.98	0.94	3	8	6	5	5	5	3	2	1	1	uterus
2018071540	37	39	1	17	1	1	0	24.4	13.57	38.44	0.41	6.2	0.12	0.87	5	5	5	3900	14	12	2774	3.48	0.36	4	3	3	1	1	1	2	1	1	1	uterus
2018071681	47	49	1	10	2	1	1	23.7	14.16	68.82	0.38	6.49	0.08	0.15	8	0	3	2400	8	11	512.4	1.77	0.41	2	2	2	2	2	2	3	2	0	0
2018071741	30	32	0	8	0	0	0	18	14.1	18.82	0.15	2.22	0.24	0.6	3	2	2	3000	10	8	679.3	0.33	0.19	1	3	3	1	1	1	3	1	0	1	uterus
2018072216	35	37	0	10	0	0	0	19.5	13.1	41.01	0.34	5.36	0.44	0.53	16	5	2	5850	19	14	1832	1.01	0.31	7	5	5	3	3		3	2	1	1	uterus
2018072274	33	31	1	1	4	1	2	24.8	13.56	38.25	0.09	4.46	0.12	0.96	5	5	2	3600	12	12	1316	1.03	0.32	4	6	5	2	1	1	3	1	0	0
2018080385	35	36	1	8	1	0	1	23.7	32.5	73.4	0.64	11.1	0.69	0.66	8	1	5	4500	15	12	2260	1.92	0.49	5	6	6	5	3	3	3	2	0	1	uterus
2018080804	39	41	1	1	3	1	1	19.9	11.62	43.94	0.43	6.87	0.15	0.91	8	6	2	3600	12	15	1378	2.01	0.82	3	3	3	3	2	0	3	2	0	0
2018080960	28	27	1	1	1	0	0	23.1	12.08	16.11	0.47	6.35	0.32	1	6	1	2	4200	14	14	1419	0.29	0.5	5	7	7	5	4	4	3	2	0	0
2018081721	32	32	1	5	1	0	0	24.5	18.05	28.5	0.28	6.32	0.35	0.36	3	2	5	3000	10	10	1826	3.81	0.44	5	6	5	5	5	5	3	2	0	1	uterus
2018081728	42	42	0	16	2	1	1	24.1	10.22	22.03	0.7	4.07	0.15	0.59	4	3	5	3600	12	9	643.4	1.99	0.05	1	2	1	1	1	1	3	1	0	1	uterus	√
2018081956	39	39	0	7	0	0	0	22.9	10.02	43.35	0.23	5	0.17	0.91	7	3	5	2962.5	10	13	1715	1.13	1.88	3	4	2	4	4	4	3	1	0	1	uterus
2018082340	39	40	1	4	2	1	1	18.8	17.81	28.73	0.46	5.83	0.18	0.91	8	4	2	3900	13	13	2024	0.35	1.53	7	7	7	6	2	2	3	1	1	0
2018090045	38	45	0	3	0	0	0	21.5	12.17	43.48	0.32	4.98	0.24	0.67	8	5	2	4425	15	14	2965	0.34	1.4	8	10	9	5	4	4	3	2	0	0
2018090151	41	42	0	12	0	0	0	19.5	28.55	31.17	0.29	9.52	0.15	0.16	8	3	3	3900	13	14	2025	2.22	0.79	3	4	4	3	3	3	3	2	1	1	uterus
2018090503	35	38	1	1	2	1	1	19.2	15.38	27.48	0.42	6.56	0.27	0.64	7	4	2	3900	13	11	1378	0.1	0.43	7	7	6	4	2	2	3	2	0	0
2018090716	36	35	1	10	2	0	0	21.9	13.03	19.98	0.12	2.96	0.19	0.29	8	4	5	3000	10	17	425.2	1.1	0.06	2	1	1	1	1	1	3	1	0	0
2018090949	38	41	1	3	2	1	0	21.5	13.67	47.32	0.29	6.59	0.31	0.87	17	5	2	4200	14	14	1526	0.33	0.64	4	5	5	4	4	3	3	2	0	0
2018091110	28	29	0	5	0	0	0	19.8	12.01	22.36	0.1	3.27	0.15	1.05	12	5	2	4550	16	10	2319	1.64	0.69	7	8	7	3	3	1	3	2	0	1	uterus	√
2018091514	38	38	0	5	0	0	0	21.4	22.08	18.54	0.48	8.6	0.18	0.98	8	5	2	4200	14	13	1510	1.13	0.47	4	4	4	3	2	2	3	2	0	1	uterus
2018091639	41	44	1	10	2	1	1	23.3	10.49	32.23	0.22	2.38	0.32	0.5	5	4	5	3600	12	14	1864	1.18	0.61	5	8	4	6	2	2	3	1	0	0
2018091893	34	33	1	1	1	0	1	22.3	11.54	31.73	0.31	6.78	0.28	0.65	4	4	5	4800	16	13	2370	1.34	0.6	6	3	3	2	2	1	3	2	0	0
2018091904	40	40	1	6	4	0	2	20.4	21.22	26.6	0.32	10.52	0.33	0.26	14	3	5	3600	12	18	1558	1.31	0.38	4	4	4	4	3	3	3	2	0	1	uterus
2018101582	25	23	1	2	1	0	1	26.9	11.7	18.94	0.26	2.82	0.41	0.28	5	4	5	5100	17	18	825.2	1.18	0.21	2	4	2	2	1	1	3	1	0	1	uterus	√
2018101686	26	25	0	2	0	0	0	22.4	11.3	232	1.32	4.72	0.69	0.42	12	1	2	4500	15	12	1946	1.03	0.44	5	8	7	6	3	3	3	2	0	1	uterus
2018110317	30	32	1	13	1	0	1	24.2	12.49	50.18	0.21	5.13	0.31	0.28	8	4	3	3300	11	13	2358	1.55	0.19	4	3	2	1	1	1	3	1	0	0
2018110436	39	41	1	2	4	2	2	24.6	16.37	31.04	0.35	6.51	0.36	0.29	5	3	5	3600	12	12	862.9	4.42	0.05	1	1	1	1	1	1	3	1	0	0
2018110809	43	43	1	1	2	2	0	25.7	11.25	43.13	0.15	4.61	0.25	0.76	16	4	2	4200	14	17	1479	4.18	0.24	1	4	3	2	2	1	3	2	0	0
2018120259	38	39	1	2	2	1	1	21.5	11.4	27.97	0.14	4.24	0.05	0.48	8	3	2	4775	16	11	1981	1.08	0.72	8	9	8	6	4	4	5	1	0	0
2018120904	39	38	1	6	1	1	0	25	10.72	39.25	0.18	7.1	0.34	0.48	9	4	2	3600	12	14	1531	0.78	1.12	6	7	6	4	3	2	3	1	0	0
2018121064	42	41	1	2	2	1	1	21.5	11.23	40.85	0.11	6.25	0.13	0.76	5	2	2	3900	13	13	466.8	0.3	0.31	2	2	2	1	1	1	3	1	0	0
2018121369	23	23	0	2	0	0	0	19.7	24.06	29.93	0.57	11.23	0.19	0.45	0.6	3	2	5362.5	18	11	4200	0.33	0.58	9	15	15	11	5	5	3	2	1	1	uterus	√
2018121665	44	44	1	3	2	1	1	23.4	16.48	5	0.28	5.71	0.18	0.67	0.9	4	5	3600	12	13	1459	3.15	0.44	4	4	3	4	4	4	3	2	0	0
2018121687	43	44	1	2	1	1	0	21.5	17.14	34.49	0.14	6.1	0.06	0.48	4	4	2	4087.5	14	12	2425	0.1	2.42	8	9	9	6	5	5	3	2	0	0
2018121758	39	44	1	3	2	1	1	23.9	12.15	18.09	0.35	3.01	0.08	0.73	6	3	2	3900	13	8	899.5	0.27	0.23	7	7	7	5	5	5	5	1	0	1	uterus	√
2018121934	40	54	1	13	1	0	1	24.4	11.4	40.99	0.18	3.66	0.32	0.73	0.9	3	5	3600	12	12	2649	4.32	0.38	3	8	6	4	3	3	3	2	1	1	uterus
2019010460	40	39	1	2	4	1	1	26	11.79	37.18	0.21	4.32	0.1	0.44	6	2	3	2700	9	9	1815	4.68	1.25	3	2	1	1	1	1	3	1	0	0
2019010549	36	37	1	4	2	1	1	26.6	22.76	32.36	0.44	9.72	0.21	0.42	3	3	5	3000	10	9	1650	3.93	0.59	6	7	4	3	2	1	3	1	1	1	uterus	√
2019011362	32	32	0	1	0	0	0	21.1	16.57	35.29	0.84	4.91	0.34	0.54	6	3	2	3900	13	10	1454	0.1	1	3	5	5	5	2	2	3	2	0	1	uterus
2019011578	37	29	1	1	3	1	0	27.3	11.14	30.78	0.23	3.42	0.21	0.77	6	4	5	3975	13	16	1528	0.95	0.53	4	6	6	2	1	1	3	2	1	1	uterus
2019020044	31	30	1	3	2	0	2	20.3	14.12	212.1	0.58	0.12	0.26	1.05	6	4	5	3787.5	13	14	2791	0.17	1.79	8	4	2	1	1	1	3	1	1	0
2019020502	28	35	1	7	1	1	0	25.4	10.35	25.99	0.73	5.06	0.3	0.72	0.6	5	5	2325	12	13	4092	0.79	1.22	6	12	9	5	5	5	3	1	0	0
2019020925	43	45	1	1	3	1	2	19.9	11.01	61.83	0.21	7.99	0.2	0.45	0.6	3	5	5400	18	10	1303	2.45	0.56	2	4	4	2	2	0	3	2	0	0
2019021221	20	24	1	1	1	1	0	21.3	16.97	36.27	0.65	6.65	0.28	0.12	10	2	5	2700	9	11	1426	2.02	0.57	5	3	3	1	1	1	3	1	1	0
2019021384	28	27	0	1	3	1	0	20.81	13.42	230.1	0.06	0.79	0.24	0.72	7	6	5	2325	13	16	2060	2.75	0.57	4	2	2	2	2	2	3	2	0	1	uterus
2019021419	31	27	0	5	0	0	0	19.8	11.75	20.18	0.16	3.26	0.13	0.79	0.7	5	2	4800	16	18	1188	1.54	0.07	2	7	4	4	2	1	3	2	0	1	uterus	√
2019030228	30	29	1	10	1	0	1	24.6	15.21	22.6	0.22	5.98	0.21	0.47	5	5	2	6000	20	13	363.4	3.21	0.4	1	2	2	2	2	2	3	2	0	0
2019030307	32	35	1	1	1	0	1	20.8	10.06	67.27	0.24	3.32	0.22	0.46	4	2	5	3300	11	15	2428	1.31	0.55	5	6	5	4	2	1	3	2	0	0
2019030692	43	41	1	6	1	0	1	24.6	10.52	55.89	0.22	4.17	0.19	0.4	8	2	3	2700	9	12	1242	2.78	1.05	3	5	4	3	2	2	3	2	0	1	uterus
2019030995	46	39	1	1	1	1	0	27.3	19.92	49.28	0.24	9.82	0.05	0.11	0.5	0	2	1950	12	7	233	2.71	0.05	1	1	1	1	1	1	3	1	0	0
2019031054	39	39	1	1	3	1	2	21.5	12.95	59.1	1.17	3.52	0.09	0.52	10	4	5	2700	9	10	2443	1.4	0.8	7	5	4	4	4	4	3	1	1	0
2019031145	43	44	1	1	3	1	2	22	12.69	36.98	0.24	4.11	0.2	0.39	8	6	3	4200	14	15	945.3	6.05	0.14	1	3	3	1	1	1	3	1	1	0
2019031291	32	30	0	7	0	0	0	19.5	14.16	42.86	0.47	6.93	0.15	0.72	1.2	5	2	3450	14	13	4624	1.81	1.32	8	12	11	7	5	3	3	2	1	1	uterus
2019031345	47	47	1	8	4	2	2	22.1	13.69	70.9	0.39	8.42	0.3	0.81	8	4	2	4800	16	12	873.6	0.1	0.26	5	7	7	7	4	4	3	2	1	0
2019031521	32	37	0	1	0	0	0	22.8	14.08	55.45	0.44	5.55	0.18	0.8	6	2	5	4200	14	9	507	5.02	0.37	1	2	1	1	1	1	3	1	1	0
2019032011	29	29	0	2	0	0	0	17.5	22.49	329.6	0.16	1.59	0.19	0.37	6	4	3	2400	8	8	624.6	2.58	0.18	1	3	2	1	1	1	5	1	0	0
2019032033	33	32	1	4	1	0	0	28	12.22	5.58	0.23	4.49	0.05	0.3	0.8	3	2	5400	18	9	2125	0.27	0.65	6	11	9	7	5	3	3	2	0	1	uterus
2019032300	38	35	0	10	0	0	0	20.8	17.39	8.15	0.29	7.27	0.08	0.98	5	0	5	2625	13	11	2076	1.45	0.58	5	1	1	1	1	1	2	1	1	0
2019040705	45	49	1	2	1	1	0	26.9	10.22	26.14	0.09	4.79	0.13	0.96	1.1	4	5	3550	12	13	2302	1.33	0.2	7	6	6	5	2	2	3	2	0	0
2019041081	42	42	1	3	2	1	1	22.1	13.71	8.06	0.14	5.14	0.39	0.68	4	6	3	2700	9	12	1236	1.32	0.12	4	4	4	3	3	3	3	1	0	1	uterus	√
2019041319	42	41	1	2	3	2	1	21.3	14.68	64.56	0.08	5.94	0.21	0.43	8	3	2	4500	15	9	1780	2.47	0.86	5	5	5	4	3	3	3	1	0	0
2019041513	44	43	1	18	1	0	1	22.5	11.62	42.01	0.29	6.57	0.05	0.34	0.6	6	3	2400	8	10	2029	6.33	0.58	4	5	4	2	2	2	3	2	1	0
2019041838	41	43	1	10	3	1	1	29.3	15.43	12.99	0.15	5.58	0.26	0.64	5	3	2	4500	15	15	1156	0.21	0.38	6	7	7	5	3	3	3	1	0	0
2019042161	38	30	1	5	2	1	1	29	17.98	7.08	0.4	5.02	0.08	0.07	9	3	5	4200	14	11	723.6	2.59	0.15	1	1	1	1	1	1	3	1	0	0
2019042170	32	37	1	1	1	1	0	26.6	22.94	13.79	0.23	13.93	0.16	0.35	9	4	2	3225	12	9	1144	2.28	0.13	2	6	5	4	2	2	3	1	0	0
2019050175	36	38	0	1	0	0	0	22.6	12.19	39.67	0.08	9.01	0.23	0.82	4	6	2	3825	14	12	920.5	0.15	0.86	5	5	4	4	4	4	3	2	0	1	uterus
2019050239	44	47	1	2	2	1	1	23.5	32.46	14.43	0.1	8.32	0.1	0.21	0.8	1	3	2700	9	8	621	6.39	0.17	2	2	2	2	1	1	3	1	0	0
2019050655	38	39	1	4	3	1	0	19.7	12.08	49.64	0.17	6.61	0.57	0.22	8	4	5	4500	15	11	1063	3.91	0.36	2	2	2	2	2	2	3	1	0	1	uterus
2019051177	43	41	1	11	1	1	0	28	10.75	35.98	0.23	4.37	0.14	1.08	9	5	3	3300	12	12	1085	6.89	0.28	3	4	3	3	2	1	3	2	0	0
2019051583	31	32	1	2	3	1	2	24.4	12.22	7.05	0.23	4.34	0.3	0.43	10	3	2	3300	11	9	300.8	0.24	0.12	1	2	2	2	2	2	3	2	0	1	uterus
2019051589	42	45	1	3	1	1	0	21.5	11.55	30.25	0.18	8.27	0.19	0.47	10	4	2	4200	14	10	3670	1.98	2.08	6	9	8	5	3	3	3	2	1	0
2019051609	39	42	1	3	2	1	1	22.5	11.78	28.5	0.23	4.58	0.08	0.75	0.6	5	2	4387.5	15	15	3393	0.38	2.35	8	6	6	5	3	3	3	2	0	1	uterus	√
2019051766	41	43	1	4	2	0	0	24.8	15.37	23.43	0.57	8.05	0.26	0.77	8	6	2	4875	16	12	798.3	0.89	0.41	2	7	7	5	3	3	3	2	0	0
2019051791	32	34	0	5	1	1	0	24.2	20.3	29.71	0.2	8.14	0.27	0.07	11	1	5	2625	11	10	487.7	2.55	0.16	1	2	2	2	2	1	3	2	0	0
2019052007	43	39	1	2	3	1	2	23.8	19.33	38.28	0.07	8.38	0.16	0.64	5	6	5	3900	13	8	1529	3.14	0.46	4	4	4	3	3	3	3	2	0	0
2019052128	42	42	1	1	2	1	1	24.6	10.25	20.7	0.25	6.3	0.32	0.92	0.9	3	5	3600	12	8	1111	1.93	0.35	2	3	3	1	1	1	3	1	0	0
2019060298	39	39	1	2	2	1	0	28.6	14.86	26.3	0.11	7.38	0.24	0.23	1.3	2	5	3300	11	18	1220	3.02	0.45	2	2	2	2	1	1	3	1	0	0
2019060308	34	28	1	1	0	0	0	22.6	13.97	61.57	0.06	1.81	0.08	0.92	1.6	2	2	3300	11	8	553	0.1	0.05	2	3	2	1	1	1	3	1	0	1	uterus
2019060482	38	34	0	2	0	0	0	23	13.85	66.02	1.33	48.22	0.16	1.01	5	4	2	4575	15	8	4984	4.23	2.77	6	5	5	4	2	2	3	2	0	0
2019060532	40	45	0	2	0	0	0	22.9	12.68	46.17	0.3	7.98	0.19	0.72	0.4	6	2	4800	16	9	1092	1.34	0.81	3	3	3	3	3	3	3	2	0	0
2019060607	41	33	1	3	1	1	0	30.5	20.42	23.4	0.27	8.16	0.28	0.26	11	3	3	2700	9	13	791.3	3.15	0.19	2	2	2	1	1	1	3	1	1	0
2019060622	41	41	1	6	2	0	1	23	13.14	44.49	0.47	7.94	0.17	0.18	8	1	2	3300	11	15	1375	0.94	0.9	5	8	6	3	2	2	3	2	1	0
2019060935	36	42	1	2	3	1	1	23.1	12.04	32.86	0.15	6.26	0.6	0.76	6	2	2	3300	11	10	1075	2.95	0.55	3	4	3	3	3	3	3	2	0	0
2019061005	31	31	1	5	1	0	1	20.5	23.23	16.64	0.17	6.77	0.14	0.82	1.3	3	5	3000	10	11	861.6	3.73	0.05	1	1	1	1	1	1	3	1	0	1	uterus
2019061037	30	33	0	1	0	0	0	25.1	19.38	40.44	0.3	9.89	0.05	0.53	0.8	6	2	4200	14	14	2458	1.02	2	7	14	10	10	4	3	3	2	0	1	uterus
2019061268	36	35	1	2	2	1	1	23.8	19.82	9.94	0.1	7.63	0.38	0.47	0.6	4	5	3600	12	9	1762	1.49	0.33	7	8	8	7	4	4	3	1	0	1	uterus
2019061338	40	49	1	1	3	1	2	20.8	16.89	50.93	0.22	4.3	0.07	0.42	0.8	0	3	3600	12	12	1929	3.31	0.64	3	5	2	1	1	1	3	1	0	0
2019061834	34	34	1	1	1	1	0	28.4	18.73	28.22	0.09	7.94	0.14	0.3	13	4	5	3300	11	19	1139	1.19	0.09	6	6	5	2	2	2	3	1	0	1	uterus	√
2019062105	35	36	1	2	1	1	0	23.4	48.75	18.28	0.62	88.71	0.18	0.68	0.4	6	2	5100	18	11	188.1	1.99	2.18	1	15	12	7	2	2	3	2	0	0
2019062114	42	44	1	1	2	1	1	21.9	10.43	38.98	0.21	7.83	0.21	0.62	7	3	2	3600	12	14	604.1	0.1	0.36	2	3	2	2	2	1	3	2	0	0
2019070210	47	48	1	1	3	2	1	23.8	12.41	43.13	0.12	5.85	0.25	0.36	1.3	2	3	2400	8	13	781.9	1.45	0.05	3	3	3	3	3	3	3	2	0	0
2019070262	23	27	0	5	0	0	0	19.6	17.81	17.16	0.64	9.39	0.09	0.61	0.5	4	2	4500	15	12	1584	5.03	0.51	4	2	2	2	2	1	3	2	1	0
2019070487	37	37	0	3	0	0	0	19.7	11.51	179.4	0.35	9.42	0.2	0.05	10	2	5	2925	11	13	1564	4.89	0.51	4	1	1	1	1	1	2	1	0	0
2019071410	38	39	1	10	1	0	1	26.6	10.35	26.89	0.18	3.46	0.12	0.82	8	5	2	5400	18	15	2084	1.43	0.91	5	6	3	5	4	4	3	2	0	0
2019071503	37	39	0	3	0	0	0	18.5	12.74	59.6	0.05	3.05	0.08	0.75	8	4	2	4800	16	12	1884	2.34	0.38	4	6	6	4	4	3	3	2	0	0
2019071511	36	36	0	5	0	0	0	21.9	10.03	48.97	0.27	7.04	1.22	0.78	5	4	2	4500	15	12	2419	0.31	1.74	9	8	8	4	4	4	3	2	0	0
2019071697	30	31	0	3	0	0	0	22.6	14.82	51	0.2	5.02	0.08	0.87	8	5	5	3700	13	15	2832	1.08	1.08	4	6	6	5	5	5	3	2	0	1	uterus
2019071763	37	39	1	2	1	0	1	20	10.09	74.5	0.34	7.03	0.22	0.92	0.3	2	2	4850	17	10	4693	1.21	1.56	7	8	8	4	2	2	3	2	0	1	uterus
2019072064	40	40	0	17	0	0	0	20.7	11.95	55.32	0.15	6.17	0.08	0.59	0.7	3	2	3900	13	11	517.6	0.54	0.08	2	5	4	2	2	2	3	2	1	1	uterus
2019072103	40	31	1	3	5	2	1	27.7	13.92	32.73	0.36	0.73	0.34	0.78	0.6	6	2	5100	17	11	825.4	2.79	0.18	2	3	3	2	2	2	3	2	0	1	uterus	√
2019072187	37	36	1	8	1	1	0	22.2	15.35	79.6	0.06	5.44	0.14	0.28	12	3	5	5700	19	14	895.1	3.9	0.33	1	2	2	1	1	1	3	1	1	0
2019081321	42	42	1	5	3	2	1	24	12.59	201.5	0.11	3.72	0.08	0.39	0.4	1	3	3300	11	10	894.4	6	0.41	2	5	5	3	2	2	3	2	0	0
2019081411	38	41	1	5	4	1	2	24.4	14.09	13.6	0.24	4.21	0.23	0.8	0.6	6	2	7500	25	11	781.4	1.31	0.13	2	3	1	1	1	1	3	1	0	0
2019081947	29	30	0	5	0	0	0	24.97	10.15	114.8	0.13	11.17	0.2	0.22	3	0	5	3225	14	10	2042	2.65	0.03	3	2	2	1	1	1	2	1	1	0
2019081948	38	34	0	1	0	0	0	23.6	13.15	24.02	0.2	4.65	0.09	0.63	1.1	2	2	3900	13	9	935.9	1.32	0.19	2	4	4	2	2	2	3	2	0	0
2019081972	29	30	0	2	0	0	0	20	13.1	20	0.3	4.5	0.19	0.3	1.2	5	5	3600	12	12	2333	1.95	0.28	7	9	9	5	4	4	3	2	0	1	uterus
2019081984	43	44	1	2	3	2	1	23.2	27.63	38.6	0.22	16.32	0.19	0.95	0.7	6	2	5700	19	12	1563	1.37	0.44	4	6	5	5	3	2	3	2	0	0
2019082050	35	35	0	1	0	0	0	23.4	12.59	23.08	0.42	6.49	0.13	0.64	7	5	2	4500	15	8	1684	0.64	1.41	8	11	9	7	4	4	3	2	1	0
2019090378	37	35	0	3	0	0	0	22.1	24.94	5	0.05	10.6	0.14	0.49	1	6	2	4800	16	12	1607	0.46	1.02	6	2	2	1	1	1	3	1	0	1	uterus	√
2019090382	42	44	0	14	0	0	0	25.7	17.28	56.25	0.16	0.27	0.33	0.96	0.5	5	2	4212.5	14	9	2669	0.21	2.6	9	13	11	11	4	4	5	1	0	0
2019090418	29	31	0	3	0	0	0	24.4	16.05	285.5	0.2	2.75	0.49	0.27	9	0	5	3300	11	13	842.9	1.18	0.46	3	3	3	1	1	1	3	1	0	0
2019090431	43	48	1	2	2	0	1	18.8	13.04	41.22	0.35	8.74	0.16	0.55	9	5	2	4625	16	11	982.5	0.18	1.08	4	5	4	3	3	3	3	2	0	1	uterus
2019090665	40	42	1	13	1	1	0	18.6	11.92	51.8	0.55	12.68	0.26	0.9	5	4	2	6225	22	8	2572	1.31	1.99	2	4	3	2	2	2	3	2	0	0
2019090811	27	32	0	2	0	0	0	23.1	12.36	48.19	0.19	6.51	0.14	0.34	1.5	5	2	4800	16	14	4896	1.5	2.62	7	16	12	8	6	4	3	2	0	1	uterus
2019090939	41	40	0	3	0	0	0	25.9	10.05	640.9	0.26	1.88	0.25	0.41	11	0	3	3900	13	9	592.1	5.5	0.76	2	2	2	2	2	2	3	2	0	0
2019090950	21	25	0	1	0	0	0	22.7	12.43	778.7	0.69	0.86	0.24	0.49	7	6	2	4200	14	13	778.7	0.86	0.69	2	6	6	4	2	2	3	2	0	0
2019090956	35	36	1	4	3	1	2	23.8	11.1	19.03	0.17	4.97	0.17	0.89	0.7	6	2	3000	10	11	577	2.28	0.33	3	5	5	4	2	2	3	1	0	0
2019091346	40	42	1	2	2	1	1	21.6	11.97	26.44	0.17	3.86	0.13	0.19	8	1	3	3300	11	11	946.7	3.33	0.39	2	3	2	3	1	1	3	1	0	0
2019091584	38	33	0	11	0	0	0	25	11.2	42.6	0.2	7.41	0.2	0.2	9	2	2	5700	19	12	424.7	0.6	0.21	2	2	2	1	1	1	3	1	0	0
2019100006	44	46	1	4	4	2	2	25.5	14.49	227.9	0.13	2.15	0.19	0.23	6	1	3	3000	10	10	988.2	2.03	0.47	4	3	3	2	2	2	3	1	0	0
2019100040	44	47	1	1	2	1	1	28.9	13.72	145.2	0.1	3.24	0.14	0.13	0.4	3	3	2400	8	9	1134	4.52	0.29	3	3	2	2	1	1	3	1	0	0
2019100091	41	43	1	4	2	1	1	23.4	10.02	76.06	0.14	4.33	0.17	0.72	1.2	3	2	4200	14	14	896.6	0.9	0.48	3	3	3	3	3	2	3	2	0	0
2019100282	35	34	1	9	0	0	0	23.3	10.99	30.21	0.9	3.02	0.33	0.67	9	6	2	5400	18	12	1817	1.7	1.09	4	8	7	7	4	4	3	2	1	1	uterus
2019100387	40	37	1	9	1	1	0	22	20.14	12.3	0.21	9.35	0.18	0.64	1.5	0	2	3000	10	11	743.2	0.21	0.17	4	2	2	1	1	1	3	1	1	0
2019100809	42	52	1	1	1	1	0	24.5	21.22	14.55	0.19	4.86	0.24	0.66	0.9	5	2	3600	12	10	554.3	0.78	0.76	3	4	4	2	1	1	3	1	0	0
2019101332	39	39	1	2	2	1	1	27.7	18.35	163.5	0.15	3.12	0.29	0.43	7	5	5	3600	12	16	1191	2.28	0.56	4	4	4	3	1	1	3	1	0	0
2019101433	38	41	1	5	1	1	0	23.5	10.2	26.27	0.11	4.08	0.15	0.77	0.9	4	2	4500	15	14	963.3	0.67	0.83	5	7	6	6	2	2	3	1	1	1	uterus	√
2019101601	42	44	1	1	2	2	0	27.1	10.96	21.46	0.25	5.46	0.34	0.56	11	5	2	4300	14	14	1183	0.87	0.66	3	5	3	2	2	1	3	2	0	0
2019101661	39	44	1	3	3	1	2	19.7	10.24	54.38	0.81	2.77	0.31	0.9	1.3	6	2	3675	14	12	1387	0.82	0.36	4	4	3	2	2	1	3	2	0	0
2019110072	26	30	1	5	1	0	1	21.3	15.25	36.14	0.48	4.43	0.19	0.56	1.3	4	2	3600	12	12	445	9.21	0.77	2	2	2	2	2	1	3	2	0	1	uterus
2019110154	31	34	1	1	2	0	0	23.9	10.1	9.34	0.4	6.29	0.13	0.55	0.8	3	2	4800	16	11	1348	0.88	1.32	6	12	9	7	5	5	5	1	0	1	uterus
2019111124	37	41	0	1	0	0	0	26	12.52	55.43	0.18	5.7	0.25	0.58	0.9	6	2	3575	12	12	3575	2.01	2.04	7	5	3	2	1	1	3	1	0	0
2019111168	40	48	1	7	2	1	1	25.4	12.89	16	0.28	5.99	0.14	0.55	0.7	5	2	4187.5	14	8	1303	0.67	1.1	5	4	4	3	1	1	3	1	0	0
2019111199	37	31	0	2	1	1	0	21.6	23.7	12.93	0.19	7.57	0.2	0.39	0.3	3	5	6075	18	7	1716	0.74	0.61	3	4	3	3	3	3	3	3	0	0
2019111504	41	40	1	20	1	1	0	24.9	18.55	104.7	0.19	3.19	0.22	0.53	9	3	2	3900	13	10	562.9	0.93	0.05	1	3	2	2	2	2	3	2	0	0
2019120017	46	39	1	3	1	0	1	26.8	10.19	46.21	0.4	4.94	0.13	0.52	0.6	5	5	4200	14	13	985.7	2.56	0.56	3	3	3	2	1	1	3	1	0	0
2019120527	32	32	1	1	1	0	0	31.6	12.74	41.04	0.47	3.1	0.08	0.16	0.6	4	3	3600	12	9	274.3	9.11	0.07	1	1	1	1	1	1	3	1	0	1	uterus
2019121014	35	36	0	5	0	0	0	21.9	27	1598	0.68	2.9	0.19	0.32	10	2	2	3650	13	11	1012	1.63	0.75	3	4	2	1	1	1	3	1	0	0
2019121069	41	42	1	13	3	1	2	22.9	10.67	1144	0.96	1.34	0.15	0.74	7	6	2	5100	17	12	1950	0.91	1.14	4	4	4	3	3	3	3	2	0	0
2020010307	38	40	1	5	2	0	1	23.7	11.99	13.43	0.44	4.87	0.19	0.34	6	3	5	3000	10	13	1064	1.88	0.63	5	5	2	2	2	2	3	2	0	0
2020010480	41	35	1	3	2	1	1	26.8	11.04	6.46	0.12	5.31	0.03	0.91	0.4	5	2	3600	12	14	1453	1.05	0.68	3	5	5	3	3	3	3	2	1	0
2020030199	39	37	0	2	0	0	0	32.4	11.28	32.24	0.23	4.54	0.21	0.16	0.6	2	3	3600	12	11	816.6	11.63	0.56	4	1	1	1	1	1	3	1	0	0
2020030232	35	35	0	1	0	0	0	23.3	16.87	20.17	0.61	8.45	0.2	0.42	8	4	5	3600	12	12	1431	1.6	0.49	5	4	4	4	3	3	3	2	0	1	uterus
2020030420	34	25	1	1	4	1	1	22	17.97	409.1	0.12	5.49	0.15	0.54	0.6	4	5	3000	10	14	548.8	3.23	0.07	1	2	2	2	2	2	3	2	0	1	uterus
2020030724	33	34	0	3	0	0	0	22.6	13.25	5	0.18	5.43	0.05	0.68	12	6	2	4500	15	12	1470	1.57	1.29	6	5	5	5	3	3	3	2	0	1	uterus	√
2020030821	38	38	0	15	0	0	0	32.1	10.04	20.64	0.21	6.08	0.23	0.92	0.6	6	2	3312.5	11	16	1104	0.79	0.18	3	5	2	2	2	2	3	2	1	0
2020030839	27	29	0	1	3	0	1	18.8	12.54	30	0.24	5.3	0.16	0.61	0.5	4	2	3225	12	11	1585	1.03	0.99	4	7	7	4	3	3	3	2	0	1	uterus
2020041635	40	37	1	3	2	1	1	19.2	16.58	83.72	0.28	8.48	0.1	0.49	1	3	5	4200	14	15	2155	2.88	0.81	5	3	3	2	2	1	3	2	0	1	uterus
2020041659	31	29	0	2	0	0	0	18	11.67	36.58	0.34	5.45	0.31	0.86	0.8	6	5	5250	18	11	1372	0.52	0.79	4	4	4	2	2	2	3	2	0	1	ectopic
2020050076	25	31	0	8	0	0	0	19.9	13.6	15.66	0.39	8.84	0.18	0.42	1.3	4	2	4500	15	15	1640	0.32	1.29	4	3	3	2	1	1	3	2	0	0
2020050371	35	36	1	1	2	1	1	20.6	12.99	92	0.75	5.99	0.24	0.69	0.7	3	5	4800	16	15	2784	1.98	0.58	5	4	4	3	2	2	3	1	0	0
2020050554	32	35	0	11	0	0	0	21.9	14.39	18.27	0.8	8.21	0.05	0.61	1	4	3	4200	14	14	1228	9.01	0.72	2	2	2	2	2	1	3	2	0	0
2020051364	29	29	0	2	0	0	0	22.5	19.31	51.75	0.2	7.63	0.33	0.28	0.6	2	5	3275	11	14	1163	4.26	1.01	3	3	3	3	3	3	3	2	1	1	uterus
2020051524	35	32	1	1	1	0	1	21.8	12.18	50.45	0.46	5.37	0.14	0.91	0.5	0	2	3575	12	8	1369	2.31	0.86	3	6	5	4	4	4	3	2	0	1	uterus
2020051584	31	28	0	1	0	0	0	22.6	11.37	51.07	2.11	9.36	0.32	0.83	0.9	4	2	4500	15	10	1068	1.7	0.35	5	5	5	4	4	3	3	2	0	1	uterus
2020051703	32	30	1	1	3	1	1	24.2	14.96	16.17	0.19	6.97	0.06	0.51	4	4	3	3000	10	9	782.6	5.51	0.3	2	2	2	1	1	1	3	1	0	0
2020051761	31	30	0	3	0	0	0	19.1	16.78	28.22	0.23	7.17	0.3	0.72	13	5	2	3300	11	14	599.2	1.37	0.53	2	2	1	1	1	1	3	1	0	0
